# Supplementary material for: Genomic assemblies of newly sequenced Trypanosoma cruzi strains reveal new genomic expansion and greater complexity
Source: Sci Rep. 2018 Oct 2;8:14631. doi: 10.1038/s41598-018-32877-2 (PMC6168536; doi:10.1038/s41598-018-32877-2)
Supplement: Supplementary file 2 — Supplementary File S1 [file 41598_2018_32877_MOESM2_ESM.xlsx]

## Sheet: GC_per_contig
Y strain				Bug2148
ContigName	Length (pb)	GC		ContigName	Length (pb)	GC
1	304870	0.500780661		1	1305792	0.527838277
2	213971	0.459066883		2	884633	0.507703194
3	187086	0.494120351		3	876556	0.501204715
4	172163	0.489257274		4	855734	0.259012731
5	168269	0.253320576		5	816401	0.512605938
6	151088	0.516758445		7	810656	0.513452068
7	147872	0.488151915		6	757010	0.480098017
8	138733	0.482235661		9	740696	0.503616868
9	136732	0.497323231		8	711269	0.481890818
10	134676	0.483419466		11	671259	0.509570821
11	133923	0.476923307		12	645641	0.510209234
12	127514	0.474520445		25	634414	0.532579672
13	127049	0.48596998		16	622132	0.488182572
14	126897	0.481248572		15	615153	0.500530762
15	123073	0.261072697		10	599024	0.484973891
16	112754	0.504336875		17	593059	0.521165685
17	110192	0.485579715		14	585479	0.485945696
18	108939	0.464865659		13	578613	0.484297795
19	107160	0.492553191		19	537207	0.516355893
20	97222	0.485671967		27	481193	0.510655808
21	96961	0.500293933		21	469681	0.491341996
22	96642	0.266033402		22	461546	0.476994709
23	92843	0.50450761		18	460847	0.495064522
24	91820	0.480940971		26	451000	0.512953437
25	89472	0.511221388		24	446368	0.493133468
26	88825	0.513504081		33	439138	0.524375026
27	88815	0.454585374		32	438489	0.530533263
28	88032	0.495501636		20	425383	0.516741384
29	87477	0.500211484		23	421103	0.467030631
30	87145	0.518377417		30	400703	0.51232459
31	86038	0.503184639		35	360084	0.523602826
32	85196	0.487346824		28	335592	0.490142792
33	83241	0.474105309		29	333886	0.51574789
34	83163	0.519582026		31	329055	0.477336615
35	81206	0.494162993		39	326915	0.531526544
36	78863	0.469751341		49	321531	0.546230379
37	78662	0.487122117		38	316945	0.516682705
38	77054	0.490707815		36	316170	0.522367714
39	76998	0.498142809		46	305284	0.530342239
40	76694	0.505645813		34	299529	0.488289949
41	76498	0.489633716		56	294794	0.544658304
42	74283	0.471669157		57	284433	0.537297008
43	74071	0.474801204		45	272845	0.489156847
44	73776	0.50668239		40	265009	0.475961194
45	73713	0.485925142		66	259673	0.537183304
46	73643	0.479081515		61	244564	0.545346004
47	72647	0.498121051		48	244540	0.515044573
48	72632	0.484194295		43	244117	0.501427594
49	71712	0.48676651		41	240744	0.510484166
50	71351	0.514680944		44	233668	0.49181745
51	71040	0.496326014		47	229539	0.517968624
52	70879	0.463987923		42	228041	0.478247333
53	70220	0.476416975		62	225795	0.540091676
54	69995	0.481934424		65	222728	0.537018246
55	69569	0.520749184		80	221509	0.53193324
56	69248	0.506816081		54	219193	0.508675003
57	69211	0.474274321		50	217711	0.499005562
58	69122	0.458811956		55	216800	0.528247232
59	68322	0.489344574		79	215608	0.529261437
60	68104	0.452778104		52	206172	0.505364453
61	67656	0.47021698		74	204845	0.520359296
62	67175	0.484986974		37	203570	0.519207152
63	67419	0.462110088		84	202187	0.554095961
64	66621	0.506461926		63	200364	0.524315745
65	66308	0.475462991		73	196760	0.533136816
66	66287	0.457404921		69	196356	0.52286663
67	66158	0.505063636		51	195115	0.486682213
68	65567	0.49210731		82	186571	0.534595409
69	65127	0.264068666		67	182289	0.52977415
70	64151	0.488176334		72	181427	0.518687957
71	63824	0.509134495		68	181186	0.532899893
72	63063	0.490366776		64	180588	0.481875872
73	63035	0.487871817		91	179019	0.546327485
74	62815	0.468598265		60	177979	0.49653049
75	62684	0.464121626		58	176372	0.477615495
76	61704	0.487326591		71	175184	0.50345922
77	60817	0.496818324		106	170977	0.529252473
78	60780	0.260200724		76	167092	0.528858353
79	60306	0.494080191		89	166745	0.542349096
80	59643	0.447177372		95	163964	0.531238565
81	59552	0.464165771		75	159695	0.516227809
82	59274	0.498093599		115	159656	0.533578444
83	58980	0.469226857		81	156137	0.538142785
84	58755	0.480520807		100	153464	0.534535787
85	58585	0.463258513		83	147681	0.506463255
86	57834	0.452588443		124	146221	0.536564515
87	57753	0.496060811		77	145799	0.474303665
88	57137	0.503631622		70	145691	0.509523581
89	56339	0.49913914		88	145449	0.480738953
90	56041	0.486590175		87	144693	0.488054018
91	55692	0.483588307		102	141485	0.510944623
92	55347	0.459356424		85	138298	0.485148014
93	55210	0.499311719		99	135670	0.528584064
94	55017	0.479033753		117	134856	0.530766151
95	54730	0.491412388		109	133668	0.541820032
96	54058	0.478338081		86	133587	0.50623938
97	53692	0.495716308		113	132488	0.538795966
98	53460	0.478806584		98	132168	0.516221778
99	53330	0.491430714		53	130055	0.503117912
100	52775	0.490213169		78	129966	0.496522167
101	51045	0.497345479		90	128471	0.491706299
102	50931	0.474347647		93	126741	0.528211076
103	50493	0.520666231		97	125625	0.543140299
104	50268	0.473581603		111	124744	0.546855961
105	49699	0.497957705		94	120404	0.505523072
106	49679	0.492844059		92	120321	0.530946385
107	49236	0.513607929		107	119141	0.531613802
108	49176	0.499410281		108	118590	0.551749726
109	49087	0.486014627		96	115699	0.526417687
110	49090	0.456202893		121	112928	0.540583381
111	48863	0.486789595		116	109754	0.527725641
112	48770	0.47990568		114	108127	0.550325081
113	48605	0.473510956		133	107564	0.534714217
114	48356	0.256245347		135	107309	0.532098892
115	48321	0.546491174		126	106594	0.539739573
116	48117	0.50869755		101	105283	0.487647578
117	48092	0.458537803		140	105204	0.543734079
118	48068	0.465902471		105	99313	0.507667677
119	48065	0.512639135		134	98364	0.535429629
120	47999	0.455467822		110	97956	0.480817918
121	47311	0.47826087		131	95049	0.522709339
122	46843	0.491471511		136	93947	0.534290611
123	46442	0.465785281		119	92971	0.489722602
124	46017	0.485320642		148	92406	0.523158669
125	45890	0.470756156		139	91839	0.528751402
126	45513	0.498253246		125	90731	0.548952398
127	45138	0.460277372		137	89220	0.530497646
128	44604	0.50506681		128	87825	0.557050954
129	44516	0.48622967		112	86461	0.506101017
130	44491	0.518149738		104	86339	0.501673635
131	43895	0.509329081		146	84683	0.511271448
132	43382	0.264303167		118	83867	0.505848546
133	43212	0.487943164		120	83850	0.524937388
134	43117	0.473084862		129	81996	0.533562613
135	42926	0.457461678		103	79590	0.520404573
136	42615	0.487574798		172	77981	0.553250151
137	42562	0.49057845		153	75741	0.559776079
138	42553	0.465278594		122	74127	0.562871828
139	42520	0.459830668		123	72757	0.527316959
140	42434	0.498751002		170	71275	0.526425816
141	42277	0.527095111		173	71108	0.53760477
142	41989	0.498702041		162	70983	0.506656523
143	41507	0.472594984		179	70550	0.533281361
144	41454	0.50926328		166	70210	0.515211508
145	40863	0.481389032		197	69995	0.558068433
146	40622	0.508172911		183	69824	0.576764436
147	40119	0.476781575		147	69330	0.556670994
148	40066	0.489741926		130	68625	0.52852459
149	39590	0.477797424		164	68495	0.517191036
150	39569	0.498824838		171	67966	0.519450902
151	39412	0.5062925		154	66725	0.529876358
152	39343	0.459573495		142	66122	0.494026194
153	39316	0.451546444		198	65955	0.564900311
154	38893	0.261255239		158	65931	0.496412917
155	38867	0.470399053		209	65263	0.522715781
156	38810	0.466297346		155	64779	0.517050279
157	38798	0.451415021		138	64586	0.539203543
158	38781	0.485134473		168	64383	0.525589053
159	38393	0.465840127		59	64113	0.24041926
160	38224	0.484355379		163	63706	0.560700719
161	38205	0.455516294		156	63344	0.534904648
162	38003	0.483172381		152	63251	0.475391693
163	37857	0.487915049		141	62465	0.535275754
164	37677	0.483796481		143	62043	0.547104428
165	37559	0.510370351		180	61448	0.526119646
166	37274	0.485056608		182	60990	0.532398754
167	37015	0.467540186		157	60919	0.505490898
168	36961	0.488596088		174	60915	0.517081179
169	36936	0.516812865		149	60788	0.530812002
170	36922	0.251367748		151	60426	0.51074041
171	36900	0.471300813		161	59793	0.544428278
172	36506	0.506546869		201	58796	0.54660181
173	35913	0.516164063		150	57973	0.554033774
174	35852	0.484101305		176	55188	0.552982532
175	35845	0.459589901		186	55116	0.534001016
176	35715	0.436343273		199	53872	0.510524948
177	35656	0.452266098		144	53692	0.56071668
178	35498	0.4995211		193	53619	0.468807699
179	35468	0.492951393		145	53334	0.547736903
180	35326	0.270112665		194	52930	0.501095787
181	34779	0.492509848		175	52185	0.538028169
182	34741	0.259520451		178	51762	0.525424056
183	33964	0.475150159		185	51599	0.521696157
184	33948	0.495257453		160	51531	0.54792261
185	33950	0.469779087		285	51180	0.538315748
186	33950	0.514815906		159	50917	0.5445529
187	33827	0.482927839		190	50831	0.514174421
188	33579	0.499865988		304	50139	0.532340095
189	33560	0.4659118		256	49802	0.57202522
190	33554	0.505960541		127	49703	0.481198318
191	33426	0.465954646		247	49507	0.473145212
192	33361	0.470369593		196	49468	0.525127355
193	33290	0.459987984		282	49321	0.572149794
194	33029	0.459505283		177	49198	0.519573966
195	32983	0.279750174		195	48567	0.503222353
196	32919	0.464959446		598	48198	0.552782273
197	32843	0.48363426		265	47531	0.578212114
198	32832	0.486202485		422	47028	0.573360551
199	32799	0.478520687		187	46904	0.531937575
200	32635	0.487850467		210	46760	0.586441403
201	32223	0.257766192		281	46456	0.550004305
202	31838	0.506564483		181	45199	0.510984756
203	31815	0.50136728		235	45079	0.57192928
204	31801	0.504858338		352	44812	0.554494332
205	31553	0.478559883		253	44678	0.558686602
206	31536	0.2545345		207	44372	0.540701343
207	31416	0.50035014		220	43923	0.530633153
208	31266	0.483400499		360	43826	0.510290695
209	31225	0.488999199		252	43563	0.496728875
210	31214	0.496187608		212	43473	0.548110321
211	31088	0.475328101		188	43217	0.558900433
212	30943	0.478557347		211	43137	0.515682593
213	30925	0.468423605		336	43134	0.494227292
214	30917	0.478183524		206	43093	0.526233959
215	30839	0.471902461		202	42997	0.5271298
216	30823	0.476462382		200	42669	0.525791558
217	30822	0.272208163		213	42553	0.528023876
218	30788	0.440041575		280	42491	0.489515427
219	30733	0.451306413		214	42381	0.537693778
220	30541	0.510133918		431	42376	0.51779309
221	30508	0.499311656		493	42329	0.593115831
222	30227	0.471201244		238	42235	0.530649935
223	29911	0.505432784		165	42098	0.586583686
224	29791	0.464536269		432	41849	0.570503477
225	29765	0.480967579		283	41626	0.509705473
226	29459	0.506907906		234	41519	0.540595872
227	29439	0.493902646		208	41364	0.555434677
228	28894	0.494324081		371	41359	0.510795716
229	28824	0.494310297		228	41307	0.526157794
230	28617	0.534053185		800	41248	0.552269201
231	28567	0.49735709		442	41247	0.507794506
232	28562	0.526048596		316	40898	0.52961025
233	28458	0.473926488		241	40858	0.575725684
234	28431	0.452041785		258	40650	0.52095941
235	28411	0.473689768		263	39869	0.572800923
236	28388	0.467028322		192	39714	0.526136879
237	28302	0.490601371		293	39612	0.502751691
238	28295	0.497402368		232	39451	0.518820816
239	28221	0.508486588		391	38830	0.535050219
240	28239	0.25100039		219	38768	0.539723483
241	27923	0.483615657		291	38758	0.49220806
242	27897	0.504677922		255	38257	0.554120814
243	27810	0.535742539		351	38185	0.537933744
244	27765	0.472969566		244	38077	0.539013052
245	27721	0.261678872		465	38036	0.544957409
246	27447	0.470761832		588	38017	0.606255096
247	27396	0.486786392		229	37884	0.502270088
248	27269	0.470094246		276	37778	0.532161576
249	27245	0.452082951		581	37744	0.621926664
250	27155	0.422574112		251	37614	0.489365662
251	27120	0.476696165		191	37591	0.513527174
252	27022	0.251313744		246	37361	0.521024598
253	27016	0.485823216		550	37291	0.519669625
254	26857	0.530103884		420	37275	0.510261569
255	26752	0.519400419		531	37213	0.481229678
256	26643	0.490935705		271	37208	0.555471942
257	26581	0.505323351		205	37094	0.507440556
258	26526	0.487521677		288	37062	0.592250823
259	26290	0.46340814		364	36793	0.493898296
260	26147	0.457413852		287	36708	0.567696415
261	26009	0.501518705		340	36543	0.521933065
262	25999	0.502096234		372	36475	0.51564085
263	25997	0.495595646		204	36389	0.528896095
264	25996	0.492575781		237	36275	0.523583735
265	25916	0.494057725		217	36268	0.505238778
266	25915	0.463515339		413	36034	0.53574402
267	25748	0.43980115		439	36034	0.531664539
268	25698	0.536695463		373	35744	0.550190242
269	25686	0.493498404		274	35417	0.545387808
270	25522	0.462071938		570	35368	0.499095227
271	25069	0.537556344		292	35281	0.485445424
272	25054	0.442404406		559	35243	0.545668643
273	25050	0.5049501		470	35227	0.263263974
274	25016	0.468540134		309	34912	0.57272571
275	24967	0.494052149		259	34902	0.529138731
276	24869	0.505247497		266	34748	0.482070911
277	24817	0.489664343		294	34686	0.498097215
278	24634	0.259397581		223	34614	0.524065407
279	24626	0.471493543		387	34604	0.494913883
280	24595	0.49786542		516	34599	0.538483771
281	24570	0.491900692		189	34560	0.463802083
282	24511	0.49365591		240	34321	0.554966347
283	24290	0.501193907		317	34272	0.579160831
284	24234	0.493892878		353	34228	0.54487554
285	24091	0.497364161		375	34205	0.544189446
286	24089	0.241313463		435	34082	0.543835456
287	24020	0.532098251		331	33992	0.547893622
288	24007	0.48335902		330	33963	0.531048494
289	23983	0.577867656		278	33893	0.475319387
290	23968	0.486440254		239	33863	0.519357411
291	23789	0.502375047		323	33808	0.523544723
292	23756	0.257071898		257	33780	0.476169331
293	23707	0.48656515		758	33692	0.553692271
294	23488	0.488206744		224	33689	0.57621182
295	23467	0.506882005		221	33682	0.469983968
296	23447	0.500831663		476	33630	0.263752602
297	23320	0.465051458		272	33553	0.464667839
298	23224	0.532681709		595	33505	0.519415013
299	23203	0.547343016		458	33356	0.546828157
300	23205	0.490411549		250	33347	0.531052269
301	23142	0.480468412		787	33259	0.556029947
302	23123	0.471997578		472	33181	0.583466442
303	23122	0.453118242		356	33170	0.555652698
304	23095	0.500844339		222	33166	0.534824821
305	23024	0.480889507		290	33114	0.473485535
306	22952	0.502047752		314	33066	0.488810258
307	22930	0.250806803		359	33033	0.53155935
308	22925	0.481875682		242	33014	0.556036833
309	22663	0.474562062		296	32766	0.572788867
310	22559	0.420453034		203	32570	0.396898987
311	22554	0.406047708		225	32396	0.261235955
312	22357	0.471753813		699	32394	0.503272211
313	22134	0.478133189		295	32201	0.506568119
314	22114	0.428597269		449	32126	0.572620308
315	22080	0.482201087		262	31993	0.504891695
316	21711	0.494587997		333	31613	0.533862651
317	21652	0.483327175		421	31584	0.572156788
318	21653	0.259825428		169	31375	0.514390438
319	21552	0.474155531		560	31333	0.514952287
320	21505	0.457102999		702	31310	0.539955286
321	21488	0.49883656		277	31250	0.570944
322	21441	0.502775057		603	31181	0.575157949
323	21353	0.498056479		401	31120	0.522140103
324	21285	0.467042518		325	31047	0.530292782
325	21248	0.481127636		329	31010	0.505707836
326	21204	0.493114507		665	31005	0.567037575
327	21170	0.51313179		510	30972	0.506780318
328	21168	0.491685563		418	30842	0.534271448
329	21099	0.481681596		315	30757	0.519328933
330	21064	0.524829092		218	30683	0.556855588
331	21058	0.444724095		341	30645	0.543612335
332	21023	0.523616991		742	30613	0.542220625
333	20883	0.483838529		891	30551	0.553664365
334	20755	0.509274874		307	30538	0.525803916
335	20746	0.464523282		357	30495	0.54140023
336	20649	0.432999177		379	30390	0.514544258
337	20480	0.491796875		320	30329	0.529262422
338	20469	0.490937515		298	30071	0.551927106
339	20388	0.515695507		345	30058	0.554428106
340	20338	0.471039434		310	30026	0.510790648
341	20288	0.481762618		270	30023	0.536255537
342	20275	0.49188656		398	29995	0.524187365
343	20266	0.474489292		321	29965	0.552811614
344	20149	0.499528513		269	29858	0.534630585
345	19850	0.497984887		494	29709	0.517856542
346	19847	0.250163753		831	29495	0.480759451
347	19824	0.486127926		577	29446	0.544691979
348	19691	0.48484079		508	29429	0.588637059
349	19599	0.496555947		303	29382	0.52106732
350	19587	0.497677031		738	29334	0.512476989
351	19544	0.467867376		693	29192	0.474410797
352	19516	0.493441279		688	29034	0.513191431
353	19508	0.577557925		636	28925	0.549178911
354	19453	0.480954094		419	28874	0.521784304
355	19427	0.261903536		243	28842	0.552111504
356	19304	0.484044758		683	28672	0.262416295
357	19268	0.498079718		436	28668	0.513045905
358	19268	0.547072867		905	28632	0.465737636
359	19253	0.470627954		489	28627	0.531316589
360	19185	0.545999479		313	28466	0.503407574
361	19180	0.479353493		284	28455	0.430750308
362	19142	0.501410511		327	28194	0.468752217
363	19125	0.472732026		823	28188	0.539875124
364	19090	0.480513358		365	28158	0.477413169
365	19067	0.490690722		275	28124	0.537868013
366	19052	0.516376233		607	28110	0.486339381
367	18992	0.51095198		797	28030	0.520478059
368	18915	0.494528152		261	28004	0.506749036
369	18827	0.451851065		384	28002	0.559317192
370	18649	0.514343933		469	27997	0.572204165
371	18607	0.513247702		226	27975	0.542770331
372	18509	0.478523961		349	27874	0.485362704
373	18404	0.457237557		248	27864	0.551141258
374	18295	0.481716316		374	27757	0.511762799
375	18064	0.513562888		249	27692	0.565145168
376	17980	0.492547275		481	27643	0.510617516
377	17966	0.458421463		216	27579	0.527103956
378	17940	0.269453735		663	27501	0.562815898
379	17917	0.514148574		233	27478	0.518815052
380	17869	0.487716156		408	27447	0.567858054
381	17766	0.509456265		312	27352	0.465633226
382	17734	0.461035299		392	27318	0.581191888
383	17667	0.445067074		215	27302	0.57666105
384	17624	0.456196096		500	27297	0.562149687
385	17582	0.488909112		483	27268	0.508471468
386	17574	0.514680778		370	27024	0.490156898
387	17551	0.482536608		724	26938	0.503786473
388	17498	0.59155332		547	26934	0.52962798
389	17390	0.245428407		524	26865	0.483603201
390	17366	0.478175746		454	26858	0.476803932
391	17275	0.469985528		567	26717	0.508477748
392	17243	0.480658818		400	26716	0.564493188
393	17187	0.45691511		334	26706	0.543248708
394	17153	0.531452224		260	26696	0.587391369
395	17133	0.487597035		529	26643	0.537401944
396	17123	0.446241897		383	26568	0.517803372
397	16959	0.481985966		339	26421	0.519548844
398	16944	0.46618272		696	26309	0.511155878
399	16911	0.491691798		530	26244	0.482091145
400	16812	0.468891268		764	26156	0.560292094
401	16766	0.508409877		902	26040	0.537135177
402	16762	0.486696098		658	26011	0.525585329
403	16753	0.495493344		343	25980	0.498960739
404	16728	0.537003826		167	25954	0.593396008
405	16724	0.303037551		734	25941	0.515284684
406	16690	0.432834032		662	25870	0.483610359
407	16677	0.493673922		593	25863	0.502880563
408	16624	0.595825313		485	25778	0.516797269
409	16616	0.251865672		348	25722	0.547469093
410	16590	0.492344786		273	25704	0.489145658
411	16525	0.513464448		674	25700	0.502490272
412	16491	0.483779031		650	25692	0.513856453
413	16478	0.448658818		332	25664	0.510247818
414	16451	0.515227038		231	25659	0.461163724
415	16402	0.461041336		337	25592	0.545404814
416	16234	0.524516447		460	25415	0.538343498
417	16123	0.445202506		582	25385	0.546228087
418	16102	0.456713452		230	25368	0.551994639
419	16021	0.50583609		299	25327	0.532633158
420	15930	0.493345888		845	25327	0.56619418
421	15859	0.467116464		783	25181	0.513124975
422	15821	0.417103849		626	25019	0.518885647
423	15805	0.519645682		538	24993	0.571520026
424	15772	0.615140756		488	24978	0.55632957
425	15717	0.484698098		492	24951	0.490160715
426	15693	0.484101192		405	24538	0.542301736
427	15651	0.505526803		319	24532	0.595467145
428	15644	0.476860138		714	24515	0.579074036
429	15626	0.532061948		289	24451	0.591141467
430	15619	0.488443562		474	24424	0.528291844
431	15614	0.418278468		410	24396	0.461551074
432	15609	0.502338395		846	24287	0.551488451
433	15603	0.506248798		184	24285	0.586699609
434	15573	0.474731908		425	24260	0.546619951
435	15570	0.519910083		443	24169	0.580950805
436	15536	0.508432029		132	24098	0.46522533
437	15519	0.508280173		381	24027	0.501852083
438	15515	0.47399291		656	24003	0.508478107
439	15509	0.55264685		335	23995	0.514023755
440	15493	0.524365843		669	23984	0.529728152
441	15378	0.244700221		354	23934	0.546753572
442	15265	0.52119227		766	23878	0.524876455
443	15165	0.482558523		424	23856	0.538941985
444	15144	0.517300581		461	23812	0.523223585
445	15108	0.450555997		264	23804	0.536128382
446	15086	0.523200318		827	23773	0.63454339
447	15078	0.487664146		927	23739	0.503054046
448	15069	0.608135908		913	23736	0.571031345
449	15037	0.489725344		403	23727	0.507312345
450	15012	0.47968292		740	23672	0.542877661
451	15002	0.465137982		540	23655	0.508560558
452	14978	0.242088396		513	23626	0.499746042
453	14921	0.518597949		462	23604	0.520674462
454	14818	0.495748414		826	23589	0.60892789
455	14766	0.252607341		779	23489	0.527480949
456	14660	0.266166439		366	23415	0.554174674
457	14643	0.41685447		670	23406	0.495599419
458	14631	0.519855102		245	23355	0.553243417
459	14624	0.471074945		305	23223	0.510054687
460	14593	0.49167409		297	23135	0.533693538
461	14565	0.499622382		514	23133	0.54558423
462	14516	0.489253238		575	23133	0.554878312
463	14455	0.515115877		732	22931	0.522916576
464	14432	0.466809867		468	22925	0.458320611
465	14432	0.261779379		791	22899	0.576837416
466	14423	0.458365111		880	22893	0.569256978
467	14400	0.243402778		324	22775	0.553852909
468	14370	0.606750174		653	22765	0.554008346
469	14329	0.49787145		820	22755	0.503054274
470	14196	0.445548042		819	22752	0.475562588
471	14139	0.490275126		416	22743	0.495668997
472	14116	0.501204307		459	22703	0.534202528
473	14116	0.482218759		456	22643	0.502053615
474	14101	0.526345649		227	22548	0.525989001
475	14103	0.414947174		579	22524	0.532365477
476	14083	0.45018817		745	22516	0.547255285
477	14079	0.400170467		344	22480	0.513923488
478	14069	0.437060203		505	22453	0.554491605
479	14062	0.437135543		917	22402	0.540799929
480	14053	0.538817334		395	22399	0.48140542
481	14011	0.470273357		355	22369	0.541821271
482	13994	0.556524225		236	22265	0.586481024
483	13855	0.458823529		286	22264	0.498248293
484	13843	0.462688724		859	22243	0.557074136
485	13840	0.518208092		511	22234	0.517630656
486	13753	0.506653094		854	22153	0.543222137
487	13728	0.475087413		763	22152	0.558504875
488	13598	0.471834093		318	22060	0.443472348
489	13573	0.492595594		515	22054	0.461322209
490	13573	0.430560672		853	21998	0.561187381
491	13574	0.481214086		528	21923	0.520412352
492	13571	0.495026159		464	21896	0.513107417
493	13558	0.494910754		385	21833	0.546557963
494	13530	0.444937177		580	21805	0.591928457
495	13485	0.429143493		882	21793	0.576607167
496	13471	0.520228639		402	21757	0.533207703
497	13453	0.486434253		467	21753	0.503286903
498	13419	0.379238393		394	21694	0.52751913
499	13422	0.560274177		300	21673	0.532552023
500	13428	0.432380101		390	21622	0.519054667
501	13411	0.275743792		479	21587	0.503034234
502	13385	0.489129623		473	21369	0.576536104
503	13353	0.521231184		784	21355	0.507094357
504	13337	0.462172902		434	21321	0.513578162
505	13252	0.502867492		350	21280	0.486889098
506	13203	0.477997425		638	21279	0.530194088
507	13200	0.485		396	21276	0.530644858
508	13147	0.491366852		441	21274	0.432029708
509	13120	0.441539634		519	21250	0.557411765
510	13053	0.502260017		480	21230	0.507819124
511	13045	0.50977386		444	21142	0.544366664
512	13048	0.467121398		429	21113	0.578885047
513	13027	0.533430567		775	21014	0.526077853
514	13025	0.499424184		667	20983	0.576419006
515	13024	0.507754914		463	20949	0.571626331
516	13022	0.491399171		677	20939	0.529872487
517	13013	0.50887574		803	20928	0.554424694
518	13010	0.489930822		633	20809	0.553077995
519	12994	0.521548407		393	20783	0.528508877
520	12937	0.622168973		931	20752	0.634444873
521	12934	0.474099273		906	20746	0.549985539
522	12916	0.607928151		596	20734	0.491077457
523	12878	0.528964125		367	20690	0.507588207
524	12829	0.421778782		527	20671	0.526292874
525	12814	0.430232558		358	20643	0.510439374
526	12767	0.497924336		686	20596	0.547290736
527	12737	0.467299992		605	20536	0.477697702
528	12734	0.535495524		818	20518	0.517984209
529	12721	0.497052119		411	20514	0.553378181
530	12713	0.603319437		484	20479	0.517456907
531	12703	0.52924506		509	20479	0.500170907
532	12696	0.534656585		347	20464	0.497605551
533	12645	0.513246342		649	20456	0.567461869
534	12634	0.498812728		279	20426	0.524821306
535	12616	0.528059607		643	20396	0.529662679
536	12608	0.51697335		697	20391	0.459957825
537	12565	0.506486271		881	20213	0.484242814
538	12564	0.556192295		666	20086	0.461913771
539	12556	0.497531061		736	20083	0.557386845
540	12555	0.490322581		308	20072	0.48998605
541	12391	0.530949883		873	20041	0.555461304
542	12385	0.467985466		490	19984	0.565202162
543	12358	0.530182877		512	19913	0.542108171
544	12343	0.264117313		378	19893	0.534157744
545	12293	0.492068657		544	19886	0.571356733
546	12252	0.619409076		753	19864	0.528242046
547	12249	0.454322802		254	19807	0.569142222
548	12215	0.4751535		338	19805	0.572683666
549	12196	0.500081994		541	19681	0.542858595
550	12176	0.435446781		786	19626	0.576480179
551	12172	0.498603352		796	19603	0.566647962
552	12156	0.546396841		645	19579	0.467592829
553	12144	0.490942029		311	19463	0.554385244
554	12109	0.474688248		576	19429	0.526481034
555	12106	0.51891624		735	19361	0.572129539
556	12088	0.538798809		762	19356	0.505734656
557	12075	0.528447205		552	19302	0.505439851
558	12043	0.485593291		455	19292	0.528250052
559	12006	0.463018491		497	19271	0.582221992
560	11965	0.534559131		553	19245	0.52616264
561	11980	0.530717863		448	19233	0.547392502
562	11962	0.486958703		790	19136	0.513900502
563	11956	0.531114085		608	19108	0.556730165
564	11955	0.232371393		574	18977	0.507877958
565	11931	0.541362836		565	18972	0.586759435
566	11922	0.271598725		878	18942	0.633829585
567	11910	0.427539882		423	18886	0.517738007
568	11907	0.502645503		496	18878	0.538987181
569	11894	0.452581133		641	18775	0.577736352
570	11886	0.466431095		932	18753	0.552178318
571	11882	0.518599562		546	18751	0.529358434
572	11867	0.242352743		716	18748	0.556432686
573	11789	0.469675121		376	18731	0.495061662
574	11782	0.526990324		618	18632	0.556515672
575	11736	0.501278119		426	18540	0.52583603
576	11641	0.459754317		322	18479	0.504464527
577	11639	0.598934616		816	18471	0.494017649
578	11594	0.517509056		765	18424	0.534085975
579	11568	0.480982019		912	18369	0.46055855
580	11521	0.550907039		839	18364	0.579666739
581	11505	0.274054759		840	18361	0.571156255
582	11498	0.525917551		690	18297	0.693993551
583	11489	0.513882844		482	18239	0.548166018
584	11445	0.518130188		739	18238	0.529169865
585	11388	0.496487531		805	18156	0.553976647
586	11383	0.489238338		495	18132	0.529340393
587	11381	0.518320007		520	18091	0.605936654
588	11377	0.538366881		302	18041	0.5423757
589	11374	0.518551081		768	18002	0.570103322
590	11374	0.55310357		301	17872	0.603793644
591	11349	0.524980174		306	17777	0.540473646
592	11342	0.44903897		569	17667	0.508235694
593	11340	0.529276896		457	17509	0.49762979
594	11306	0.506722094		609	17475	0.516051502
595	11289	0.542297812		630	17435	0.554631488
596	11231	0.516160627		811	17420	0.566877153
597	11195	0.264403752		534	17373	0.574627295
598	11190	0.480786416		712	17372	0.536265254
599	11179	0.261830217		672	17365	0.490008638
600	11176	0.517000716		502	17353	0.506598283
601	11112	0.456173506		446	17272	0.530280222
602	11080	0.476534296		875	17217	0.537550096
603	11072	0.406611272		635	17187	0.539710246
604	11070	0.413459801		769	17167	0.498339838
605	11038	0.524098569		397	17160	0.540559441
606	11014	0.477755584		558	17156	0.530834693
607	11014	0.505356819		447	17040	0.532981221
608	10960	0.505474453		777	17033	0.510773205
609	10953	0.578106455		388	16957	0.560240609
610	10959	0.513915503		539	16953	0.58361352
611	10939	0.493189505		892	16932	0.503425467
612	10923	0.521926211		795	16919	0.528222708
613	10815	0.536846972		578	16907	0.470396877
614	10797	0.615078262		682	16883	0.557128472
615	10747	0.499860426		824	16815	0.539934582
616	10701	0.458742174		717	16796	0.606037152
617	10685	0.496583996		781	16786	0.561777672
618	10696	0.26000374		503	16773	0.545698444
619	10669	0.558440341		659	16770	0.507811568
620	10632	0.541666667		924	16767	0.497047772
621	10623	0.545796856		752	16765	0.547330749
622	10609	0.468093128		267	16748	0.526391211
623	10606	0.404299453		526	16746	0.544309089
624	10597	0.520713409		586	16670	0.590581884
625	10551	0.515211828		415	16559	0.530829156
626	10521	0.564965307		611	16457	0.540438719
627	10503	0.481481481		535	16453	0.515042849
628	10497	0.634848052		933	16366	0.504093853
629	10489	0.464963295		409	16359	0.538052448
630	10468	0.521207489		268	16330	0.574219228
631	10448	0.530053599		708	16321	0.578947368
632	10442	0.529208964		748	16289	0.509055191
633	10424	0.546143515		380	16263	0.529422616
634	10414	0.610812368		789	16223	0.535535967
635	10408	0.524404304		907	16201	0.526572434
636	10386	0.466204506		478	16193	0.520101278
637	10353	0.53617309		533	16119	0.538929214
638	10325	0.533849879		328	16114	0.520044682
639	10253	0.541207451		549	16111	0.551114146
640	10220	0.479354207		412	16106	0.502980256
641	10197	0.524664117		563	16094	0.563874736
642	10199	0.551524659		602	16077	0.556198296
643	10190	0.618645731		621	16046	0.552100212
644	10163	0.469939978		346	16040	0.524625935
645	10155	0.533136386		922	16000	0.5569375
646	10146	0.530061108		713	15979	0.500219037
647	10114	0.486256674		414	15969	0.525017221
648	10074	0.536728211		614	15829	0.527449618
649	10064	0.546800477		637	15825	0.534344392
650	10048	0.494824841		594	15763	0.475797754
651	10003	0.507547736		785	15702	0.511399822
652	9973	0.528727564		856	15676	0.511865272
653	9968	0.49709069		911	15666	0.530767267
654	9970	0.512337011		829	15641	0.496579503
655	9952	0.50954582		817	15637	0.531367909
656	9901	0.532774467		566	15625	0.585472
657	9888	0.523462783		361	15560	0.461568123
658	9880	0.534919028		433	15530	0.519253059
659	9875	0.478278481		501	15471	0.53939629
660	9861	0.518203022		681	15467	0.501842633
661	9822	0.517918957		451	15420	0.510635538
662	9794	0.471819481		720	15360	0.566341146
663	9767	0.537933859		934	15336	0.460941575
664	9765	0.567434716		571	15329	0.550786092
665	9763	0.557000922		731	15325	0.559673736
666	9711	0.536916898		450	15204	0.535516969
667	9700	0.45257732		363	15197	0.585247088
668	9695	0.527694688		486	15145	0.534037636
669	9683	0.43674481		507	15134	0.547574997
670	9658	0.525471112		841	15115	0.488190539
671	9651	0.610817532		606	15093	0.482607831
672	9644	0.529448362		369	15075	0.522189055
673	9636	0.251867995		382	15065	0.559243279
674	9628	0.458973826		694	14962	0.521788531
675	9628	0.512463648		644	14952	0.53123328
676	9622	0.510600707		407	14840	0.575943396
677	9598	0.546155449		733	14781	0.556931195
678	9581	0.533660369		929	14767	0.502742602
679	9569	0.495140558		815	14759	0.497188156
680	9559	0.412177006		620	14733	0.476277744
681	9543	0.577386566		849	14730	0.618669382
682	9536	0.533452181		625	14725	0.511850594
683	9513	0.513087354		389	14633	0.536868721
684	9502	0.474321196		406	14599	0.52126858
685	9495	0.511532385		498	14513	0.523048302
686	9398	0.623004895		761	14501	0.552444659
687	9392	0.526405451		705	14456	0.517916436
688	9391	0.538174848		869	14453	0.615304781
689	9384	0.575980392		751	14398	0.507223225
690	9378	0.271059927		835	14390	0.536483669
691	9357	0.53243561		664	14316	0.530176027
692	9351	0.514918191		386	14238	0.52774266
693	9314	0.543805025		926	14217	0.583456425
694	9314	0.534786343		587	14189	0.54936923
695	9296	0.526785714		812	14186	0.507754124
696	9295	0.533082302		466	14134	0.524196972
697	9290	0.533692142		864	13957	0.573332378
698	9290	0.42583423		794	13948	0.530613708
699	9282	0.525856496		855	13851	0.566240705
700	9257	0.523603759		617	13840	0.529985549
701	9243	0.458833712		437	13717	0.559743384
702	9231	0.52172029		718	13706	0.533416022
703	9219	0.536066819		750	13655	0.515342365
704	9216	0.538302951		477	13651	0.469269651
705	9206	0.600695199		428	13592	0.513463802
706	9201	0.518313227		506	13559	0.502691939
707	9175	0.473024523		863	13480	0.582195846
708	9160	0.505131004		545	13475	0.546567718
709	9158	0.533304215		685	13466	0.54247735
710	9135	0.496880131		632	13352	0.505991612
711	9114	0.49747641		923	13330	0.604276069
712	9115	0.503346133		747	13299	0.542296413
713	9112	0.506255487		847	13296	0.506468111
714	9112	0.553446005		741	13273	0.510208694
715	9101	0.530051643		808	13263	0.524466561
716	9069	0.514610211		756	13243	0.241863626
717	9073	0.553510416		904	13201	0.537686539
718	9064	0.454545455		897	13105	0.531476536
719	9053	0.545123164		660	13066	0.563676718
720	9048	0.525530504		583	13058	0.548093123
721	9022	0.518953669		615	13037	0.520365115
722	9018	0.481259703		326	13019	0.582917275
723	8991	0.523412301		631	13006	0.475857297
724	8991	0.5443221		532	12996	0.497076023
725	8983	0.525214294		504	12985	0.552637659
726	8958	0.535945524		704	12865	0.504391761
727	8949	0.525421835		648	12842	0.536520791
728	8926	0.54649339		837	12817	0.568853866
729	8900	0.520224719		746	12714	0.544911122
730	8878	0.534692498		862	12685	0.517146236
731	8873	0.580525189		499	12646	0.530839791
732	8859	0.264476803		903	12628	0.547038328
733	8857	0.448797561		430	12513	0.516902421
734	8854	0.546758527		475	12476	0.436197499
735	8855	0.498249577		893	12441	0.567398119
736	8853	0.529989834		590	12438	0.506271105
737	8833	0.512170271		622	12422	0.48655611
738	8811	0.428895699		440	12394	0.579958044
739	8808	0.547797457		438	12375	0.476121212
740	8798	0.479540805		918	12290	0.503498779
741	8794	0.532635888		709	12278	0.511972634
742	8778	0.529961267		518	12226	0.506298053
743	8763	0.534634258		453	12193	0.556302797
744	8759	0.533508391		655	12159	0.56706966
745	8752	0.632655393		692	12006	0.524820923
746	8743	0.534141599		562	11962	0.536950343
747	8714	0.519394078		707	11928	0.511569416
748	8705	0.546467547		807	11922	0.574400268
749	8697	0.531217661		744	11910	0.537783375
750	8691	0.519387873		780	11878	0.537885166
751	8682	0.448053444		930	11821	0.559174351
752	8655	0.549971115		848	11782	0.537599728
753	8646	0.524520009		522	11737	0.489988924
754	8639	0.590924876		377	11655	0.548605749
755	8620	0.611484919		890	11615	0.502109341
756	8603	0.522259677		399	11614	0.633717927
757	8587	0.513450565		821	11559	0.534475301
758	8578	0.521799953		925	11513	0.418309737
759	8563	0.54747168		561	11346	0.555966861
760	8550	0.519415205		537	11339	0.457800512
761	8533	0.549865229		711	11331	0.50419204
762	8526	0.530729533		491	11329	0.574454939
763	8523	0.53197231		723	11326	0.566572488
764	8523	0.525049865		610	11271	0.43900275
765	8472	0.422332389		592	11248	0.514135846
766	8472	0.52065628		883	11008	0.542242006
767	8465	0.632604843		572	10971	0.634764379
768	8453	0.635159115		910	10901	0.511512705
769	8451	0.544905928		857	10855	0.505849839
770	8444	0.471814306		876	10806	0.571626874
771	8441	0.515934131		701	10766	0.50445848
772	8435	0.536099585		700	10758	0.552054285
773	8426	0.515784477		523	10600	0.535
774	8420	0.528622328		828	10584	0.568594104
775	8417	0.556730427		584	10528	0.523366261
776	8416	0.571768061		844	10519	0.49310771
777	8405	0.512671029		749	10494	0.546788641
778	8407	0.556797907		793	10488	0.46004958
779	8399	0.530777474		368	10473	0.497660651
780	8381	0.487173368		755	10428	0.531453778
781	8375	0.528955224		838	10425	0.533717026
782	8374	0.546453308		822	10397	0.532365105
783	8360	0.468181818		568	10355	0.530371801
784	8349	0.446520541		487	10289	0.488094081
785	8322	0.532083634		909	10266	0.521624781
786	8323	0.566262165		628	10238	0.495702286
787	8321	0.51183752		865	10219	0.556023094
788	8315	0.494527962		710	10189	0.555795466
789	8293	0.624261425		634	10134	0.548352082
790	8276	0.261720638		573	10034	0.556408212
791	8271	0.492080764		557	10025	0.487780549
792	8258	0.545531606		600	9920	0.51703629
793	8231	0.556311505		679	9862	0.523220442
794	8219	0.469765178		623	9818	0.493583215
795	8215	0.540353013		726	9690	0.440454076
796	8204	0.492564603		760	9610	0.530280957
797	8197	0.523484202		627	9607	0.515769751
798	8183	0.488940486		776	9602	0.504894814
799	8180	0.525672372		564	9594	0.533562643
800	8159	0.544919721		813	9543	0.531069894
801	8151	0.529382898		417	9486	0.57716635
802	8136	0.494223206		362	9453	0.232624564
803	8135	0.552919484		879	9312	0.492590206
804	8109	0.513380195		737	9275	0.513746631
805	8102	0.542828931		773	9275	0.542533693
806	8101	0.551289964		689	9259	0.526514742
807	8083	0.48088581		597	9236	0.507362495
808	8054	0.45182518		719	9234	0.577431232
809	8053	0.541164783		551	9194	0.601261692
810	8047	0.544799304		601	9152	0.455201049
811	8038	0.501990545		619	9109	0.532001317
812	8035	0.510640946		647	9041	0.576263688
813	7996	0.531390695		770	8947	0.50732089
814	7979	0.489911016		445	8933	0.37893205
815	7959	0.542153537		908	8905	0.560920831
816	7953	0.622909594		525	8815	0.572093023
817	7950	0.540503145		852	8656	0.497342884
818	7942	0.530093176		661	8573	0.514755628
819	7933	0.522753057		860	8465	0.501949203
820	7917	0.531514463		678	8427	0.501483327
821	7903	0.533468303		687	8387	0.635268868
822	7895	0.557694744		759	8212	0.549439844
823	7888	0.553372211		604	8204	0.517796197
824	7886	0.520415927		612	8194	0.512326092
825	7883	0.475199797		556	8183	0.591103507
826	7885	0.51071655		543	8130	0.525707257
827	7865	0.517736809		680	7994	0.5445334
828	7847	0.521600612		757	7867	0.505783653
829	7820	0.553580563		555	7724	0.428793371
830	7809	0.506210782		684	7718	0.633454263
831	7799	0.520066675		871	7690	0.573862159
832	7777	0.53838241		810	7563	0.540922914
833	7766	0.509657481		536	7499	0.491265502
834	7756	0.529654461		788	7490	0.532309746
835	7747	0.523686588		521	7487	0.526379057
836	7730	0.51927555		806	7390	0.502435724
837	7721	0.533609636		591	6959	0.541744504
838	7715	0.516267012		872	6828	0.506444054
839	7708	0.569278672		657	6749	0.565713439
840	7696	0.546127859		691	6706	0.524604831
841	7680	0.483723958		427	6697	0.236523817
842	7674	0.478629137		542	6695	0.523525019
843	7637	0.422024355		589	6522	0.522539098
844	7623	0.563426473		874	6505	0.530822444
845	7619	0.528153301		452	6496	0.470597291
846	7618	0.538199002		851	6384	0.458803258
847	7595	0.491770902		722	6087	0.519467718
848	7571	0.514727249		342	6075	0.420576132
849	7552	0.526085805		646	5976	0.50334672
850	7550	0.50384106		896	5836	0.546093215
851	7549	0.486024639		825	5779	0.498356117
852	7547	0.544057241		613	5515	0.558839529
853	7523	0.461119234		887	5506	0.53559753
854	7518	0.531258313		894	5461	0.489470793
855	7519	0.515760074		728	5345	0.515060804
856	7507	0.537231917		870	5300	0.504150943
857	7490	0.518424566		814	5145	0.503401361
858	7484	0.584981293		866	5136	0.529984424
859	7468	0.522629888		548	5132	0.500779423
860	7460	0.516621984		642	5032	0.581279809
861	7455	0.52917505		668	4926	0.532074706
862	7448	0.549409237		652	4763	0.563090489
863	7447	0.543708876		706	4720	0.575423729
864	7444	0.523643203		671	4668	0.554841474
865	7433	0.532355711		792	4546	0.508578971
866	7423	0.518523508		471	4543	0.276469293
867	7421	0.523514351		727	4390	0.362186788
868	7396	0.56990265		640	4284	0.376283847
869	7388	0.566729832		629	4275	0.444444444
870	7389	0.522398159		554	4180	0.502870813
871	7378	0.464217945		517	4121	0.24751274
872	7376	0.521556399		654	4085	0.381395349
873	7353	0.453148375		698	3557	0.481585606
874	7343	0.567206864		861	3544	0.505361174
875	7342	0.549577772		771	3486	0.468445209
876	7320	0.546311475		867	3447	0.442123586
877	7315	0.545591251		830	3414	0.495020504
878	7316	0.264625478		599	3338	0.57639305
879	7295	0.520082248		843	3268	0.534271726
880	7282	0.521697336		774	3219	0.532152842
881	7274	0.600494913		868	3057	0.491004253
882	7273	0.550254365		920	3010	0.500332226
883	7270	0.538101788		754	2682	0.505965697
884	7268	0.555586131		778	2671	0.500935979
885	7263	0.52884483		842	2652	0.381975867
886	7255	0.504893177		772	2637	0.243837694
887	7228	0.528085224		721	2587	0.386161577
888	7217	0.558819454		616	2553	0.496278888
889	7210	0.536893204		809	2540	0.39015748
890	7197	0.454217035		895	2517	0.518077076
891	7180	0.522005571		695	2469	0.500607533
892	7168	0.551618304		703	2305	0.373101952
893	7168	0.554129464		850	2204	0.379310345
894	7167	0.52044091		624	2075	0.24
895	7154	0.534526139		715	2048	0.395019531
896	7135	0.514085494		639	1968	0.524898374
897	7141	0.530878028		804	1924	0.363825364
898	7130	0.572089762		585	1890	0.241269841
899	7126	0.617878193		898	1827	0.487137384
900	7117	0.5512154		673	1810	0.233701657
901	7116	0.535834739		675	1796	0.373608018
902	7112	0.501265467		743	1787	0.241745943
903	7113	0.552087727		885	1683	0.658348188
904	7102	0.52421853		404	1571	0.262253342
905	7100	0.523802817		901	1541	0.376378975
906	7096	0.53410372		802	1536	0.248046875
907	7102	0.570543509		834	1529	0.363636364
908	7092	0.530456853		676	1518	0.386693017
909	7085	0.45885674		798	1453	0.565726084
910	7077	0.52564646		832	1423	0.272663387
911	7065	0.52413305		782	1391	0.383896477
912	7067	0.5282298		799	1341	0.2699478
913	7063	0.609655954		900	1331	0.370398197
914	7056	0.486394558		833	1311	0.359267735
915	7053	0.398979158		888	1279	0.369820172
916	7039	0.534592982		801	1246	0.384430177
917	7037	0.483870968		729	1233	0.389294404
918	7036	0.473848778		886	1186	0.42074199
919	7030	0.524608819		928	1148	0.480836237
920	7027	0.508894265		899	1128	0.385638298
921	7011	0.534588504		884	1123	0.377560107
922	6992	0.539759725		651	1109	0.374211001
923	6977	0.532033825		858	1100	0.512727273
924	6976	0.388618119		877	1090	0.351376147
925	6971	0.525032277		725	1062	0.380414313
926	6950	0.480143885		730	1058	0.370510397
927	6942	0.531691155		919	1046	0.372848948
928	6939	0.545035308		767	1040	0.371153846
929	6934	0.539226997		915	1040	0.389423077
930	6926	0.523245741		914	1027	0.392405063
931	6917	0.556310539		889	827	0.270858525
932	6911	0.527275358		916	709	0.379407616
933	6903	0.512675648		921	661	0.367624811
934	6897	0.530520516		836	585	0.386324786
935	6896	0.533787703
936	6892	0.544109112
937	6875	0.525963636
938	6873	0.586643387
939	6862	0.534392305
940	6843	0.51220225
941	6832	0.418179157
942	6827	0.47414677
943	6821	0.568684944
944	6812	0.512037581
945	6814	0.529791606
946	6810	0.555212922
947	6795	0.50919794
948	6795	0.457395143
949	6765	0.559793052
950	6763	0.514860269
951	6755	0.567135455
952	6755	0.514137676
953	6760	0.532248521
954	6737	0.486715155
955	6730	0.526002972
956	6731	0.539444362
957	6730	0.498068351
958	6728	0.450951249
959	6726	0.61299435
960	6684	0.535607421
961	6721	0.511233447
962	6705	0.534079045
963	6688	0.433313397
964	6688	0.532296651
965	6680	0.51257485
966	6674	0.529967036
967	6681	0.52402335
968	6665	0.52588147
969	6643	0.546891465
970	6638	0.547303405
971	6623	0.507322965
972	6620	0.479607251
973	6620	0.519939577
974	6617	0.485869729
975	6605	0.61680545
976	6605	0.259803179
977	6590	0.538391502
978	6582	0.544667274
979	6575	0.52486692
980	6565	0.528408225
981	6562	0.504266992
982	6560	0.527134146
983	6559	0.461350816
984	6556	0.588468578
985	6554	0.466585291
986	6533	0.523343028
987	6529	0.472507275
988	6513	0.522186396
989	6508	0.529502151
990	6504	0.487392374
991	6491	0.442612849
992	6484	0.514805676
993	6482	0.489972231
994	6480	0.521141975
995	6475	0.585019305
996	6460	0.443034056
997	6459	0.485369252
998	6456	0.523853779
999	6455	0.548102246
1000	6449	0.45681501
1001	6442	0.518317293
1002	6446	0.552745889
1003	6459	0.510140889
1004	6440	0.532763975
1005	6434	0.638483059
1006	6434	0.476686354
1007	6433	0.457795741
1008	6433	0.533188248
1009	6432	0.481187811
1010	6431	0.532887576
1011	6424	0.573941469
1012	6425	0.53540856
1013	6416	0.527743142
1014	6413	0.522376423
1015	6406	0.609116453
1016	6403	0.566140871
1017	6389	0.540460166
1018	6385	0.62458888
1019	6383	0.525301582
1020	6382	0.505170793
1021	6378	0.515992474
1022	6374	0.549733291
1023	6364	0.612507857
1024	6357	0.536101935
1025	6355	0.613532651
1026	6347	0.52371199
1027	6343	0.527510642
1028	6342	0.508199306
1029	6341	0.473426904
1030	6334	0.481686138
1031	6321	0.552918842
1032	6318	0.632320355
1033	6303	0.557036332
1034	6307	0.416679879
1035	6306	0.561211545
1036	6297	0.540257265
1037	6291	0.56684152
1038	6289	0.562887581
1039	6273	0.459110473
1040	6258	0.534835411
1041	6259	0.517335038
1042	6259	0.516855728
1043	6248	0.613316261
1044	6247	0.539298863
1045	6244	0.527706598
1046	6237	0.529741863
1047	6238	0.523084322
1048	6238	0.599871754
1049	6234	0.531440488
1050	6225	0.565461847
1051	6225	0.533493976
1052	6223	0.51856018
1053	6207	0.567907202
1054	6217	0.569728165
1055	6206	0.533999355
1056	6202	0.520638504
1057	6195	0.553510896
1058	6188	0.488202973
1059	6188	0.606981254
1060	6183	0.538411774
1061	6180	0.522168285
1062	6175	0.507854251
1063	6168	0.503404669
1064	6166	0.512163477
1065	6161	0.458042526
1066	6127	0.517218867
1067	6102	0.53539823
1068	6101	0.554171447
1069	6095	0.558654635
1070	6095	0.521082855
1071	6081	0.539056076
1072	6077	0.553398058
1073	6056	0.523117569
1074	6052	0.524289491
1075	6050	0.531404959
1076	6049	0.480079352
1077	6047	0.53745659
1078	6047	0.536298991
1079	6044	0.543514229
1080	6041	0.505214368
1081	6040	0.514238411
1082	6039	0.514985925
1083	6038	0.528983107
1084	6034	0.528505138
1085	6023	0.548065748
1086	6017	0.554761509
1087	6016	0.556682181
1088	6008	0.540612517
1089	6008	0.521804261
1090	6008	0.53511984
1091	6000	0.562166667
1092	5992	0.472797063
1093	5986	0.546608754
1094	5982	0.524908058
1095	5978	0.523251924
1096	5977	0.550777982
1097	5975	0.530376569
1098	5967	0.531590414
1099	5961	0.637476933
1100	5954	0.555089016
1101	5951	0.554024534
1102	5947	0.251555406
1103	5939	0.411180333
1104	5935	0.606908172
1105	5940	0.531313131
1106	5938	0.53283934
1107	5935	0.525695029
1108	5929	0.529431607
1109	5926	0.577117786
1110	5923	0.532838089
1111	5923	0.524902921
1112	5921	0.551596014
1113	5915	0.536770921
1114	5893	0.553538096
1115	5892	0.518499661
1116	5885	0.554460493
1117	5881	0.555857847
1118	5876	0.489618788
1119	5868	0.517723245
1120	5868	0.484151329
1121	5866	0.515513126
1122	5863	0.547160157
1123	5861	0.53130865
1124	5854	0.515374103
1125	5859	0.54463219
1126	5842	0.579596029
1127	5829	0.539543661
1128	5827	0.614381328
1129	5804	0.559097174
1130	5794	0.480151881
1131	5796	0.525362319
1132	5791	0.439820411
1133	5790	0.540241796
1134	5791	0.532377828
1135	5788	0.531098825
1136	5779	0.510468939
1137	5776	0.53583795
1138	5773	0.452277845
1139	5767	0.514305531
1140	5766	0.508151231
1141	5761	0.59260545
1142	5764	0.606870229
1143	5762	0.54703228
1144	5747	0.543239951
1145	5729	0.528364462
1146	5719	0.47700647
1147	5719	0.544151075
1148	5713	0.44897602
1149	5695	0.532923617
1150	5700	0.390701754
1151	5697	0.518694049
1152	5694	0.507727432
1153	5689	0.51045878
1154	5650	0.487433628
1155	5665	0.539099735
1156	5657	0.561781863
1157	5663	0.530460886
1158	5654	0.542094093
1159	5653	0.600919866
1160	5649	0.533014693
1161	5644	0.527285613
1162	5640	0.454964539
1163	5635	0.545164153
1164	5633	0.511095331
1165	5626	0.527017419
1166	5623	0.243108661
1167	5610	0.470944742
1168	5602	0.502499107
1169	5594	0.541830533
1170	5591	0.526023967
1171	5583	0.452982268
1172	5580	0.521684588
1173	5574	0.541442411
1174	5559	0.559453139
1175	5561	0.530300306
1176	5556	0.541576674
1177	5555	0.539693969
1178	5553	0.532144787
1179	5553	0.532324869
1180	5547	0.518117902
1181	5544	0.532287157
1182	5544	0.542207792
1183	5544	0.577741703
1184	5542	0.531216167
1185	5537	0.534404912
1186	5532	0.536334056
1187	5531	0.564997288
1188	5528	0.497829233
1189	5520	0.536050725
1190	5524	0.452389573
1191	5521	0.539032784
1192	5514	0.603554588
1193	5513	0.445673862
1194	5508	0.52033406
1195	5494	0.597014925
1196	5494	0.539497634
1197	5489	0.525414465
1198	5488	0.600400875
1199	5480	0.457481752
1200	5473	0.528960351
1201	5471	0.52915372
1202	5471	0.528970938
1203	5460	0.408791209
1204	5460	0.54981685
1205	5459	0.520241803
1206	5458	0.281238549
1207	5455	0.486892759
1208	5447	0.423903066
1209	5447	0.473104461
1210	5439	0.539621254
1211	5434	0.611336032
1212	5431	0.513165163
1213	5428	0.554347826
1214	5428	0.534266765
1215	5427	0.542288557
1216	5426	0.650755621
1217	5421	0.555801513
1218	5418	0.526208933
1219	5415	0.56398892
1220	5415	0.539796861
1221	5413	0.538148901
1222	5401	0.526569154
1223	5406	0.546614872
1224	5402	0.535727508
1225	5400	0.520925926
1226	5395	0.538832252
1227	5378	0.540349572
1228	5388	0.534892353
1229	5379	0.554564045
1230	5383	0.498420955
1231	5363	0.53925042
1232	5369	0.539392811
1233	5366	0.48192322
1234	5365	0.511835974
1235	5364	0.501491424
1236	5362	0.45151063
1237	5360	0.558955224
1238	5360	0.524253731
1239	5356	0.56665422
1240	5356	0.525018671
1241	5355	0.503828198
1242	5350	0.610841121
1243	5334	0.564116985
1244	5334	0.572178478
1245	5325	0.531079812
1246	5327	0.531443589
1247	5322	0.516535137
1248	5323	0.535788089
1249	5318	0.549078601
1250	5318	0.515795412
1251	5316	0.437547028
1252	5314	0.525404592
1253	5317	0.524543916
1254	5306	0.492084433
1255	5310	0.523917137
1256	5309	0.57411942
1257	5306	0.518281191
1258	5299	0.554821664
1259	5301	0.536502547
1260	5296	0.504154079
1261	5295	0.56128423
1262	5294	0.588590858
1263	5288	0.528744327
1264	5276	0.558567096
1265	5269	0.535395711
1266	5259	0.516257844
1267	5251	0.525614169
1268	5250	0.528
1269	5240	0.528625954
1270	5233	0.612650487
1271	5227	0.3765066
1272	5232	0.524655963
1273	5231	0.534314663
1274	5228	0.535768936
1275	5215	0.536145733
1276	5212	0.523791251
1277	5212	0.42018419
1278	5209	0.568631215
1279	5206	0.525931617
1280	5201	0.543741588
1281	5193	0.52281918
1282	5194	0.543319214
1283	5189	0.549624205
1284	5189	0.519753324
1285	5173	0.502803016
1286	5169	0.546333914
1287	5164	0.243222308
1288	5161	0.550280953
1289	5159	0.546617562
1290	5151	0.529800039
1291	5151	0.520869734
1292	5149	0.530782676
1293	5141	0.596187512
1294	5139	0.503210741
1295	5131	0.512960437
1296	5124	0.390124902
1297	5124	0.569476971
1298	5114	0.597575284
1299	5116	0.53792025
1300	5110	0.546575342
1301	5113	0.542147467
1302	5102	0.525872207
1303	5101	0.4916683
1304	5099	0.508138851
1305	5096	0.545133438
1306	5091	0.546650953
1307	5082	0.525186934
1308	5074	0.497635002
1309	5070	0.54418146
1310	5062	0.524891347
1311	5062	0.532003161
1312	5051	0.537517323
1313	5050	0.529306931
1314	5049	0.552386611
1315	5046	0.412207689
1316	5041	0.547113668
1317	5042	0.525783419
1318	5034	0.524632499
1319	5032	0.561605723
1320	5028	0.527247414
1321	5027	0.554406206
1322	5023	0.51841529
1323	5024	0.529657643
1324	5022	0.52688172
1325	5022	0.543807248
1326	5020	0.537051793
1327	5013	0.501695591
1328	5011	0.582318898
1329	5006	0.551138634
1330	4999	0.479695939
1331	5001	0.529094181
1332	5001	0.534693061
1333	5001	0.520295941
1334	5000	0.5436
1335	4999	0.528105621
1336	4997	0.538322994
1337	4990	0.539278557
1338	4989	0.484866707
1339	4970	0.526559356
1340	4970	0.520925553
1341	4970	0.541247485
1342	4969	0.574159791
1343	4961	0.550090708
1344	4960	0.554637097
1345	4958	0.539128681
1346	4954	0.512918853
1347	4953	0.51120533
1348	4953	0.547748839
1349	4930	0.534482759
1350	4941	0.55616272
1351	4935	0.391489362
1352	4938	0.520048603
1353	4930	0.519472617
1354	4930	0.519269777
1355	4925	0.531370558
1356	4923	0.515133049
1357	4920	0.539430894
1358	4918	0.553273688
1359	4918	0.522163481
1360	4915	0.553001017
1361	4914	0.515059015
1362	4914	0.529304029
1363	4915	0.493387589
1364	4911	0.559763796
1365	4910	0.544195519
1366	4909	0.519250356
1367	4908	0.533211084
1368	4905	0.469928644
1369	4905	0.555147808
1370	4901	0.598857376
1371	4901	0.541318098
1372	4896	0.437704248
1373	4896	0.532066993
1374	4891	0.548558577
1375	4891	0.542833776
1376	4891	0.541198119
1377	4889	0.571282471
1378	4890	0.559713701
1379	4888	0.532528642
1380	4887	0.529158993
1381	4881	0.636549887
1382	4885	0.5580348
1383	4884	0.532760033
1384	4881	0.519770539
1385	4881	0.514034009
1386	4870	0.526899384
1387	4869	0.21975765
1388	4862	0.511312217
1389	4859	0.659189134
1390	4859	0.523564519
1391	4859	0.614529739
1392	4855	0.536354274
1393	4854	0.515245159
1394	4827	0.529935778
1395	4843	0.530662812
1396	4843	0.539335123
1397	4843	0.550898204
1398	4841	0.536665978
1399	4839	0.536887787
1400	4833	0.526794951
1401	4830	0.534989648
1402	4831	0.534050921
1403	4825	0.47357513
1404	4822	0.497718789
1405	4811	0.465599667
1406	4813	0.569083732
1407	4812	0.657730673
1408	4805	0.532362123
1409	4804	0.54641965
1410	4799	0.521358616
1411	4795	0.532429614
1412	4784	0.533026756
1413	4781	0.495921355
1414	4782	0.523002928
1415	4774	0.523041475
1416	4773	0.525455688
1417	4773	0.543054683
1418	4769	0.519605787
1419	4766	0.510071339
1420	4755	0.534384858
1421	4752	0.473484848
1422	4753	0.485167263
1423	4750	0.521052632
1424	4749	0.531480312
1425	4740	0.53164557
1426	4737	0.535571037
1427	4737	0.507283091
1428	4735	0.513410771
1429	4731	0.513210738
1430	4730	0.522410148
1431	4724	0.531752752
1432	4721	0.613217539
1433	4721	0.523194239
1434	4718	0.500847817
1435	4715	0.539554613
1436	4716	0.540712468
1437	4709	0.524952219
1438	4706	0.528049299
1439	4705	0.525611052
1440	4701	0.558391832
1441	4695	0.528434505
1442	4695	0.541001065
1443	4690	0.53326226
1444	4689	0.522925997
1445	4688	0.535409556
1446	4684	0.5264731
1447	4684	0.480785653
1448	4681	0.653706473
1449	4679	0.520837786
1450	4680	0.502777778
1451	4664	0.538593482
1452	4662	0.500429
1453	4663	0.500965044
1454	4662	0.527670528
1455	4657	0.551642688
1456	4656	0.513316151
1457	4651	0.522253279
1458	4651	0.530638572
1459	4647	0.519905315
1460	4638	0.537731781
1461	4632	0.523963731
1462	4636	0.512295082
1463	4634	0.513163574
1464	4630	0.516198704
1465	4625	0.632216216
1466	4624	0.527681661
1467	4622	0.514279533
1468	4615	0.555362947
1469	4600	0.53326087
1470	4614	0.542045947
1471	4608	0.519965278
1472	4607	0.620794443
1473	4606	0.647416413
1474	4599	0.519678191
1475	4597	0.532521209
1476	4593	0.521445678
1477	4594	0.541358293
1478	4594	0.550282978
1479	4590	0.508714597
1480	4589	0.524733057
1481	4588	0.523103749
1482	4593	0.532984977
1483	4585	0.54351145
1484	4593	0.454169388
1485	4583	0.528474798
1486	4580	0.412663755
1487	4572	0.409667542
1488	4571	0.529862175
1489	4570	0.466739606
1490	4568	0.528677758
1491	4567	0.518721261
1492	4566	0.522339028
1493	4565	0.583570646
1494	4565	0.545235487
1495	4565	0.518948521
1496	4560	0.513815789
1497	4560	0.530263158
1498	4559	0.556262338
1499	4556	0.564749781
1500	4554	0.533816425
1501	4554	0.541062802
1502	4540	0.554845815
1503	4536	0.467372134
1504	4535	0.500992282
1505	4536	0.525132275
1506	4532	0.514121801
1507	4532	0.520520741
1508	4529	0.532567896
1509	4527	0.535453943
1510	4524	0.519230769
1511	4519	0.487497234
1512	4518	0.536077911
1513	4516	0.624667848
1514	4522	0.526315789
1515	4514	0.525697829
1516	4511	0.624251829
1517	4509	0.524062985
1518	4503	0.464579169
1519	4505	0.513429523
1520	4505	0.596670366
1521	4514	0.537217545
1522	4499	0.527895088
1523	4486	0.514712439
1524	4490	0.541202673
1525	4495	0.531256952
1526	4492	0.518477293
1527	4492	0.539180766
1528	4491	0.525272768
1529	4487	0.522175173
1530	4486	0.508693714
1531	4485	0.537346711
1532	4483	0.452152576
1533	4482	0.391566265
1534	4478	0.550692273
1535	4474	0.538891372
1536	4478	0.549799017
1537	4470	0.556375839
1538	4469	0.541955695
1539	4469	0.549339897
1540	4469	0.534347729
1541	4465	0.532138858
1542	4462	0.524876737
1543	4461	0.46043488
1544	4459	0.548553487
1545	4453	0.557152481
1546	4451	0.542350034
1547	4448	0.518660072
1548	4448	0.627697842
1549	4446	0.517993702
1550	4445	0.521484814
1551	4444	0.49549955
1552	4440	0.533783784
1553	4434	0.615245828
1554	4434	0.537437979
1555	4433	0.467177983
1556	4422	0.464495703
1557	4430	0.53476298
1558	4430	0.520090293
1559	4427	0.542579625
1560	4424	0.546112116
1561	4423	0.558896676
1562	4415	0.53997735
1563	4415	0.536806342
1564	4409	0.515763212
1565	4409	0.552279428
1566	4408	0.660163339
1567	4407	0.520989335
1568	4402	0.543162199
1569	4401	0.535787321
1570	4384	0.513686131
1571	4392	0.250227687
1572	4392	0.535291439
1573	4385	0.497149373
1574	4385	0.61322691
1575	4369	0.516594186
1576	4381	0.622917142
1577	4381	0.610819448
1578	4376	0.53130713
1579	4377	0.524103267
1580	4375	0.530057143
1581	4369	0.527122911
1582	4368	0.514880952
1583	4366	0.490609253
1584	4362	0.538514443
1585	4359	0.487955953
1586	4358	0.550022946
1587	4355	0.535246843
1588	4349	0.538514601
1589	4351	0.541944381
1590	4351	0.524247299
1591	4351	0.527694783
1592	4346	0.543488265
1593	4345	0.538319908
1594	4344	0.536141805
1595	4342	0.485951175
1596	4341	0.536281963
1597	4340	0.651843318
1598	4340	0.651382488
1599	4343	0.537416532
1600	4338	0.516366989
1601	4340	0.544009217
1602	4336	0.543357934
1603	4336	0.534824723
1604	4333	0.553888761
1605	4331	0.533364119
1606	4330	0.486836028
1607	4329	0.553476553
1608	4329	0.565026565
1609	4326	0.524965326
1610	4325	0.541734104
1611	4326	0.529588534
1612	4325	0.53132948
1613	4324	0.527289547
1614	4319	0.530678398
1615	4318	0.583835109
1616	4316	0.547497683
1617	4316	0.492122335
1618	4315	0.517497103
1619	4315	0.535573581
1620	4317	0.523974983
1621	4313	0.53280779
1622	4306	0.517882025
1623	4306	0.558755225
1624	4303	0.532419242
1625	4301	0.510578935
1626	4298	0.541879944
1627	4298	0.456724058
1628	4290	0.527972028
1629	4290	0.543589744
1630	4284	0.519607843
1631	4282	0.500467071
1632	4279	0.636597336
1633	4278	0.550257129
1634	4275	0.528888889
1635	4274	0.53603182
1636	4272	0.519428839
1637	4266	0.544538209
1638	4263	0.530377668
1639	4266	0.515002344
1640	4265	0.53950762
1641	4264	0.537523452
1642	4258	0.514325975
1643	4255	0.479435958
1644	4246	0.510127179
1645	4249	0.522475877
1646	4250	0.542352941
1647	4245	0.610129564
1648	4243	0.538298374
1649	4243	0.526042894
1650	4243	0.511901956
1651	4239	0.56735079
1652	4237	0.531980175
1653	4233	0.496338294
1654	4234	0.54251299
1655	4232	0.531899811
1656	4231	0.503663437
1657	4230	0.524113475
1658	4228	0.560312204
1659	4228	0.5487228
1660	4227	0.618405489
1661	4227	0.576531819
1662	4225	0.610887574
1663	4225	0.557869822
1664	4222	0.554950261
1665	4220	0.528436019
1666	4220	0.494312796
1667	4215	0.543060498
1668	4216	0.530360531
1669	4211	0.526478271
1670	4209	0.491565693
1671	4200	0.545952381
1672	4203	0.511063526
1673	4200	0.548333333
1674	4197	0.557302835
1675	4197	0.514653324
1676	4198	0.543353978
1677	4198	0.530967127
1678	4195	0.542789035
1679	4195	0.543265793
1680	4195	0.555184744
1681	4194	0.254649499
1682	4194	0.550309967
1683	4192	0.522900763
1684	4191	0.668814126
1685	4191	0.522071105
1686	4190	0.531026253
1687	4182	0.530368245
1688	4186	0.536311515
1689	4184	0.522466539
1690	4183	0.517810184
1691	4181	0.520210476
1692	4178	0.524174246
1693	4178	0.541407372
1694	4170	0.494244604
1695	4176	0.542863985
1696	4174	0.526593196
1697	4173	0.539180446
1698	4174	0.580737901
1699	4169	0.552170784
1700	4167	0.529157667
1701	4165	0.550060024
1702	4167	0.524118071
1703	4164	0.545629203
1704	4164	0.544668588
1705	4162	0.483181163
1706	4162	0.543488707
1707	4160	0.254326923
1708	4156	0.642685274
1709	4157	0.502766418
1710	4153	0.523958584
1711	4150	0.520963855
1712	4145	0.538480097
1713	4145	0.569119421
1714	4145	0.588902292
1715	4144	0.551640927
1716	4143	0.511706493
1717	4144	0.540299228
1718	4141	0.549867182
1719	4137	0.55740875
1720	4135	0.508101572
1721	4136	0.54811412
1722	4137	0.525501571
1723	4135	0.528415961
1724	4135	0.552841596
1725	4132	0.541626331
1726	4133	0.450520203
1727	4125	0.515636364
1728	4127	0.538890235
1729	4126	0.538051381
1730	4133	0.623276071
1731	4122	0.527656477
1732	4123	0.510065486
1733	4122	0.506550218
1734	4124	0.526188167
1735	4117	0.530240466
1736	4118	0.524283633
1737	4117	0.530969152
1738	4111	0.523473607
1739	4114	0.565629558
1740	4114	0.545454545
1741	4110	0.547445255
1742	4106	0.61349245
1743	4105	0.546650426
1744	4104	0.532651072
1745	4104	0.536793372
1746	4102	0.521940517
1747	4102	0.519990249
1748	4102	0.519990249
1749	4100	0.620731707
1750	4099	0.516223469
1751	4097	0.569685135
1752	4097	0.538686844
1753	4095	0.545543346
1754	4094	0.554958476
1755	4093	0.65355485
1756	4092	0.65542522
1757	4092	0.542766373
1758	4092	0.603861193
1759	4085	0.553977968
1760	4086	0.628976995
1761	4084	0.541625857
1762	4079	0.52096102
1763	4078	0.53776361
1764	4077	0.533235222
1765	4077	0.608045131
1766	4075	0.534233129
1767	4072	0.45481336
1768	4072	0.550834971
1769	4072	0.535854617
1770	4069	0.532071762
1771	4067	0.526924023
1772	4067	0.52643226
1773	4063	0.600295348
1774	4066	0.525577964
1775	4065	0.511193112
1776	4061	0.531396208
1777	4059	0.498891353
1778	4059	0.547918206
1779	4058	0.524642681
1780	4053	0.536886257
1781	4052	0.539980257
1782	4050	0.567901235
1783	4055	0.537854501
1784	4047	0.57375834
1785	4044	0.473046489
1786	4043	0.519416275
1787	4043	0.618600049
1788	4043	0.527825872
1789	4038	0.548043586
1790	4035	0.470136307
1791	4035	0.521933086
1792	4035	0.517967782
1793	4035	0.507063197
1794	4034	0.523797719
1795	4031	0.529149095
1796	4029	0.573095061
1797	4027	0.518996772
1798	4025	0.518012422
1799	4024	0.572316103
1800	4024	0.504224652
1801	4021	0.511812982
1802	4019	0.505598408
1803	4019	0.44588206
1804	4019	0.519283404
1805	4018	0.511946242
1806	4019	0.535705399
1807	4017	0.522778193
1808	4014	0.512207275
1809	4014	0.527154958
1810	4013	0.503862447
1811	4013	0.523050087
1812	4013	0.606030401
1813	4013	0.504610017
1814	4012	0.457377866
1815	4012	0.552093719
1816	4011	0.509598604
1817	4010	0.536159601
1818	4010	0.568578554
1819	4007	0.533566259
1820	4008	0.613273453
1821	4001	0.542114471
1822	3995	0.520901126
1823	3994	0.641712569
1824	3994	0.522533801
1825	3991	0.531445753
1826	3994	0.463945919
1827	3987	0.552545774
1828	3981	0.549359457
1829	3988	0.536860582
1830	3985	0.566624843
1831	3984	0.521837349
1832	3984	0.633534137
1833	3984	0.672188755
1834	3983	0.528998243
1835	3982	0.524861878
1836	3979	0.552148781
1837	3975	0.529056604
1838	3981	0.513690028
1839	3977	0.538094041
1840	3980	0.531658291
1841	3980	0.579648241
1842	3979	0.578286002
1843	3978	0.552538964
1844	3976	0.540995976
1845	3973	0.66096149
1846	3973	0.531839919
1847	3973	0.525044047
1848	3966	0.526979324
1849	3965	0.420933165
1850	3965	0.49331652
1851	3968	0.491683468
1852	3967	0.488530376
1853	3967	0.537181749
1854	3964	0.676337033
1855	3959	0.531699924
1856	3958	0.535876705
1857	3957	0.538539297
1858	3956	0.541456016
1859	3954	0.495700556
1860	3952	0.533653846
1861	3950	0.498227848
1862	3969	0.563114135
1863	3950	0.496202532
1864	3947	0.549277933
1865	3945	0.464638783
1866	3946	0.554485555
1867	3945	0.245880862
1868	3944	0.512423935
1869	3944	0.512423935
1870	3937	0.541275083
1871	3937	0.549403099
1872	3933	0.523518942
1873	3931	0.523530908
1874	3928	0.541242363
1875	3924	0.536697248
1876	3924	0.558103976
1877	3924	0.511977574
1878	3924	0.590978593
1879	3921	0.605202754
1880	3921	0.591685794
1881	3919	0.521561623
1882	3911	0.548964459
1883	3908	0.483879222
1884	3908	0.537103378
1885	3902	0.525627883
1886	3901	0.537810818
1887	3899	0.52705822
1888	3897	0.546830896
1889	3899	0.471146448
1890	3898	0.530785018
1891	3898	0.545407901
1892	3897	0.544264819
1893	3901	0.540374263
1894	3898	0.541816316
1895	3899	0.538343165
1896	3894	0.576014381
1897	3890	0.505912596
1898	3893	0.511687644
1899	3892	0.519270298
1900	3896	0.609856263
1901	3889	0.529956287
1902	3885	0.498584299
1903	3886	0.564590839
1904	3886	0.561502831
1905	3886	0.504632012
1906	3884	0.53707518
1907	3884	0.507981462
1908	3881	0.523061067
1909	3883	0.613443214
1910	3881	0.538778665
1911	3879	0.559164733
1912	3877	0.540882125
1913	3877	0.526180036
1914	3876	0.529927761
1915	3870	0.534108527
1916	3869	0.50219695
1917	3866	0.536730471
1918	3865	0.516170763
1919	3864	0.469720497
1920	3864	0.517339545
1921	3865	0.554721863
1922	3864	0.536231884
1923	3860	0.53134715
1924	3855	0.535927367
1925	3855	0.573022049
1926	3854	0.546704722
1927	3852	0.538161994
1928	3847	0.523524825
1929	3846	0.489859594
1930	3844	0.528355879
1931	3841	0.552720646
1932	3840	0.59609375
1933	3840	0.528125
1934	3834	0.509650496
1935	3824	0.550993724
1936	3824	0.560669456
1937	3820	0.529319372
1938	3818	0.53981142
1939	3819	0.539931919
1940	3818	0.557883709
1941	3817	0.533927168
1942	3815	0.473656619
1943	3815	0.539449541
1944	3811	0.528470218
1945	3805	0.539027595
1946	3802	0.515518148
1947	3801	0.529334386
1948	3802	0.518148343
1949	3802	0.539978958
1950	3801	0.518284662
1951	3799	0.556199
1952	3800	0.572368421
1953	3798	0.515271195
1954	3799	0.538299553
1955	3796	0.539251844
1956	3794	0.637585662
1957	3794	0.536636795
1958	3793	0.507777485
1959	3788	0.526663147
1960	3788	0.529039071
1961	3785	0.528665786
1962	3784	0.536733615
1963	3784	0.644291755
1964	3781	0.53530812
1965	3781	0.532927797
1966	3778	0.527527792
1967	3778	0.636315511
1968	3777	0.546730209
1969	3776	0.522510593
1970	3769	0.540726983
1971	3768	0.542462845
1972	3720	0.535215054
1973	3764	0.5358661
1974	3763	0.525112942
1975	3764	0.534006376
1976	3764	0.517534538
1977	3763	0.522455488
1978	3763	0.498006909
1979	3755	0.50252996
1980	3756	0.530617678
1981	3752	0.552771855
1982	3749	0.540144038
1983	3743	0.487042479
1984	3739	0.566461621
1985	3738	0.509630819
1986	3740	0.517112299
1987	3732	0.51607717
1988	3733	0.553174391
1989	3731	0.544358081
1990	3730	0.595174263
1991	3729	0.537141325
1992	3727	0.537161256
1993	3726	0.50993022
1994	3723	0.524845555
1995	3722	0.582482536
1996	3719	0.51815004
1997	3721	0.51679656
1998	3711	0.539746699
[truncated: 8,129 more rows]
