# Supplementary material for: Genomic assemblies of newly sequenced Trypanosoma cruzi strains reveal new genomic expansion and greater complexity
Source: Sci Rep. 2018 Oct 2;8:14631. doi: 10.1038/s41598-018-32877-2 (PMC6168536; doi:10.1038/s41598-018-32877-2)
Supplement: Supplementary file 3 — Supplementary File S2 [file 41598_2018_32877_MOESM3_ESM.xlsx]

## Sheet: Hoja1
Protein	Y	B7	Bug2148	Dm28c	BEL	BNEL	Sylvio X10
hypothetical protein	9169	788	14411	7292	793	812	5369
hypothetical protein, conserved	917	4387	1799	0	4535	4771	0
trans-sialidase	1289	840	2325	667	352	380	1112
mucin-associated surface protein (MASP)	659	249	1301	295	531	501	337
retrotransposon hot spot (RHS) protein	776	114	1228	236	233	292	480
Dispersed Gene Family Protein (DGF)	241	984	597	112	174	186	709
mucin	439	62	764	99	330	306	56
surface protease GP63	293	126	498	60	172	160	129
protein kinase	184	141	324	149	145	149	149
elongation factor	48	18	162	13	73	77	15
UDP-Gal or UDP-GlcNAc-dependent glycosyltransferase	71	43	228	14	27	27	33
trans-sialidase, Group V	54	0	124	0	73	93	0
kinesin	38	38	83	34	39	39	37
60S ribosomal protein	61	15	86	17	54	56	17
RNA-binding protein	38	33	62	31	42	41	32
syntaxin binding protein	74	1	92	5	33	26	8
40S ribosomal protein	53	16	57	12	39	45	15
ATP-dependent DEAD/H DNA helicase recQ	31	18	46	17	40	48	18
glycine dehydrogenase	67	1	113	1	13	18	10
receptor-type adenlyate cyclase	13	55	94	6	13	13	32
trans-sialidase, Group II	20	0	82	0	45	32	0
target of rapamycin (TOR) kinase 1	67	3	90	30	2	1	14
calpain cysteine peptidase	25	24	56	16	36	24	21
amino acid tansporter	37	14	94	14	7	12	22
beta galactofuranosyl glycosyltransferase	36	12	48	18	20	31	20
ABC transporter	49	19	64	18	14	16	19
serine/threonine protein kinase	26	26	46	26	22	22	28
dynein heavy chain	22	20	34	24	24	13	25
serine/threonine protein phosphatase	31	20	37	19	15	18	20
ribosomal protein	27	8	38	12	31	34	9
cysteine peptidase	9	20	97	2	9	11	9
mitochondrial carrier protein	23	25	23	22	15	20	23
90 kDa surface protein	31	10	52	17	19	8	13
ubiquitin hydrolase	24	18	45	13	15	14	19
ATP-dependent RNA helicase	23	22	23	24	16	17	21
cation transporter	8	9	98	6	11	7	7
chaperone DNAJ protein	21	22	27	17	16	18	20
casein kinase	6	15	76	5	10	10	13
DNA-directed RNA polymerase	23	11	37	12	18	18	10
surface antigen	7	17	65	1	10	10	5
eukaryotic translation initiation factor	16	15	17	13	20	20	15
DNA repair protein	15	15	24	15	12	13	17
protein phosphatase	15	16	19	14	16	14	14
heat shock 70 kDa protein (HSP-70)	12	10	34	8	14	13	9
trans-sialidase, Group VIII	17	0	35	0	18	21	0
ATPase	23	4	42	13	4	5	4
cystathionine beta-synthase	0	4	78	0	7	5	3
complement regulatory protein	21	3	43	13	0	1	15
glutamamyl carboxypeptidase	1	8	71	1	2	3	8
mucin-like glycoprotein	11	11	34	4	7	13	12
histone H2B	2	0	87	1	1	3	0
heat shock protein 85	1	2	76	1	2	3	6
amino acid permease	9	11	30	8	13	11	9
N-acetyltransferase complex ARD1	8	1	18	1	17	24	1
leucine-rich repeat protein (LRRP)	11	16	17	11	9	11	11
DNA polymerase	11	14	15	10	13	9	14
GTP-binding protein	18	11	16	10	8	10	10
cyclophilin	14	7	22	8	12	10	9
ADP-ribosylation factor	16	7	19	5	15	14	6
ubiquitin-conjugating enzyme	13	9	16	9	11	15	8
glucose-regulated protein 78	2	5	62	3	0	1	8
histone H2A	3	2	55	0	8	10	0
structural maintenance of chromosome (SMC)	22	4	26	10	5	4	6
RNA helicase	9	13	19	9	8	7	10
trans-sialidase, Group I	18	0	38	0	7	11	0
phosphatidylinositol (3,5) kinase	11	8	23	9	8	9	7
helicase	11	7	21	12	6	8	9
trans-sialidase, Group VI	7	0	26	0	8	18	0
aminopeptidase P	10	10	14	9	11	8	9
lipase	15	12	18	3	7	6	8
vacuolar protein sorting	10	10	11	10	5	12	11
proteasome regulatory non-ATP-ase	9	11	9	10	8	10	11
DnaJ chaperone protein	10	6	17	8	8	9	9
D-isomer specific 2-hydroxyacid dehydrogenase-protein	5	3	50	2	0	4	4
translation initiation factor	12	9	11	9	7	9	9
tryptophanyl-tRNA synthetase	6	5	27	2	5	6	3
histone H4	0	0	44	1	12	9	0
kinetoplast-associated protein	8	3	14	3	18	18	1
glyceraldehyde 3-phosphate dehydrogenase	15	6	15	5	9	10	5
zinc finger protein	9	7	11	8	9	13	7
calmodulin	11	5	20	5	9	9	5
replication factor	11	6	17	6	5	8	7
tyrosine aminotransferase	2	3	35	2	3	9	5
epsilon tubulin	2	6	38	2	1	1	9
paraflagellar rod component	9	7	15	5	5	8	9
dynein light chain	9	2	13	8	11	12	2
membrane associated protein	6	4	28	4	2	4	8
oxidoreductase-protein	8	7	8	8	7	9	8
phosphatidylinositol-4-phosphate 5-kinase	7	8	13	6	8	6	7
DNA topoisomerase	15	6	12	7	4	5	5
flagellar calcium-binding protein	0	1	37	1	4	6	5
ubiquitin-protein ligase	7	7	17	9	3	5	5
clathrin coat assembly protein	6	3	31	3	2	5	3
dual specificity protein phosphatase	7	8	7	7	7	8	7
Unc104-like kinesin	8	11	8	13	1	2	8
RNA polymerase II, putative	3	2	37	1	2	2	3
myosin heavy chain	4	9	11	6	8	6	7
GTPase activating protein	8	8	12	7	4	4	8
2-oxoglutarate dehydrogenase	7	7	13	6	6	5	7
trans-sialidase, Group III	9	0	26	0	4	9	0
proteasome alpha	7	8	7	6	7	8	7
histone H3	6	0	31	2	5	6	0
PIF1 helicase-like protein	8	8	12	9	1	1	10
mannosyl-oligosaccharide 1,2-alpha-mannosidase IB	8	9	14	0	7	6	5
fatty acyl CoA syntetase	6	5	13	6	6	6	5
SH3 domain protein	14	1	25	5	0	1	2
protein associated with differentiation 4	3	0	35	0	4	6	0
polyubiquitin (pseudogene), putative	2	0	40	0	2	2	0
actin-like protein	6	7	6	6	7	8	6
vacuolar ATP synthase	7	5	14	5	4	5	5
proteasome beta	6	7	8	5	5	7	7
ESAG-like protein	9	1	22	4	1	1	7
monoglyceride lipase	4	3	30	3	0	1	2
chaperonin HSP60 precursor	2	8	16	2	7	4	4
transporter	6	6	7	6	5	6	6
serine-alanine-and proline-rich protein	13	2	12	7	2	6	0
diacylglycerol acyltransferase	9	5	12	3	4	4	3
amastin	6	2	16	2	6	6	2
ubiquitin-activating enzyme	8	4	8	5	4	5	5
trans-sialidase, Group IV	1	0	12	0	11	8	0
subtilisin-like serine peptidase	10	2	10	6	2	2	6
DNA helicase	5	6	5	5	7	5	5
adenylate kinase	7	6	6	5	5	5	4
fatty acid elongase	6	5	6	5	5	5	5
katanin protein	6	5	6	4	6	5	5
tyrosine phosphatase	5	4	7	5	6	4	5
phosphoribosylpyrophosphate synthetase	7	4	8	4	4	3	5
MCAK-like kinesin	5	6	6	5	5	3	5
acyl-CoA dehydrogenase	4	4	11	4	4	4	4
cleavage and polyadenylation specificity factor	5	4	8	5	3	5	5
cyclin	5	4	7	5	5	5	4
short chain dehydrogenase	5	4	8	4	3	5	5
rab1 small GTP-binding protein	12	2	13	5	0	0	2
NADH-dependent fumarate reductase	3	6	6	2	6	3	8
proteasome regulatory ATPase	5	5	6	4	5	5	4
5'-3' exonuclease	4	6	6	4	4	5	5
actin	4	5	5	5	3	7	5
RNA editing complex protein MP90	9	2	14	3	1	1	3
transcription elongation factor	5	3	5	3	6	7	4
phospholipid-translocating ATPase	5	5	5	5	5	3	5
enoyl-CoA hydratase	5	4	5	4	5	5	5
histone deacetylase	4	5	7	4	5	4	4
L1Tc protein	9	0	13	11	0	0	0
chaperonin	5	6	7	5	1	4	5
cytochrome c oxidase subunit	5	1	8	1	6	8	2
alanine aminotransferase	2	3	21	1	2	2	2
beta tubulin	1	0	30	0	1	1	0
zinc carboxypeptidase	4	3	7	5	4	5	4
NADH-cytochrome b5 reductase	5	5	5	4	3	5	5
protein tyrosine phosphatase	5	2	7	5	5	5	3
metallopeptidase	2	2	16	3	3	2	4
60S acidic ribosomal protein	6	2	8	1	6	7	2
syntaxin	5	3	8	3	4	4	4
splicing factor	4	4	8	4	2	4	5
ras-related protein rab	3	4	4	3	7	7	3
aldehyde dehydrogenase	5	5	4	4	5	4	4
ATP synthase	6	3	7	2	5	5	3
CYC2-like cyclin	5	6	5	4	3	4	4
surface protein TolT	4	3	9	0	4	5	5
tubulin tyrosine ligase	4	4	7	4	3	4	4
peptidyl-prolyl cis-trans isomerase	5	2	5	6	5	6	1
phosphatidylinositol kinase	3	3	9	2	2	2	9
glycogen synthase kinase 3	8	1	12	2	2	1	4
microtubule-associated protein	1	2	18	0	4	3	2
histone acetyltransferase	5	5	5	5	2	3	5
heat shock protein-like protein	5	7	5	2	3	3	5
antigenic protein	1	1	21	0	2	1	4
tubulin-tyrosine ligase	4	4	4	4	4	5	4
myosin heavy chain MYA2	5	4	6	5	2	2	5
NUDIX hydrolase	3	4	4	4	6	5	3
mitotic centromere-associated kinesin (MCAK)	9	1	9	3	2	1	4
folate/pteridine transporter	5	6	8	3	3	2	2
minichromosome maintenance (MCM) complex subunit	5	6	7	5	0	0	6
endonuclease	5	4	6	4	2	3	5
glycosyl transferase	4	4	6	4	3	4	4
coatomer delta subunit	4	3	6	4	4	5	3
trypanothione synthetase	5	4	6	4	3	2	4
tuzin	3	4	8	1	5	5	2
rac serine-threonine kinase	4	4	5	4	3	2	6
phopshatase	5	5	5	5	1	2	5
pre-mRNA splicing factor	3	4	3	4	6	6	2
ribosome biogenesis protein	4	4	10	1	2	3	3
fatty acid desaturase	3	3	5	4	4	6	3
membrane-bound acid phosphatase	2	3	10	3	2	4	4
methyltransferase	4	5	4	4	3	4	4
AMP deaminase	3	4	3	4	4	7	3
ankyrin	4	2	7	4	4	4	3
signal recognition particle	8	3	6	3	1	3	3
trans-sialidase, Group VII	2	0	8	0	8	6	0
peptidase	3	3	8	3	3	4	3
mucin associated surface protein (MASP)	3	0	5	19	0	0	0
multidrug resistance-associated protein	4	3	13	1	2	1	2
heat shock protein DNAJ	4	3	5	4	4	4	3
beta-adaptin	4	5	4	4	2	4	4
dihydrolipoamide dehydrogenase	3	4	8	3	3	3	3
serine/threonine-protein phosphatase PP1	3	3	6	3	6	3	2
vesicle-associated membrane protein	4	4	4	2	4	4	4
prostaglandin F2alpha synthase	1	1	17	1	3	1	2
protein disulfide isomerase	5	3	5	3	2	5	3
palmitoyl acyltransferase	1	0	2	0	12	11	0
expression site-associated gene (ESAG)	0	7	0	1	7	8	0
ATP-binding cassette protein	6	3	6	3	1	3	4
aquaporin	4	3	4	4	3	4	4
thioredoxin	4	3	5	2	3	4	3
nucleoside transporter	3	2	11	2	2	3	2
GDP-mannose 4,6 dehydratase	4	2	7	2	3	5	2
6-phosphofructo-2-kinase/fructose-2,6-biphosphatase	4	3	4	4	3	3	4
ATPase alpha subunit	6	1	14	1	1	1	1
cytochrome P450	3	2	8	4	3	2	3
serine carboxypeptidase (CBP1)	1	1	15	1	2	3	1
small GTP-binding protein	8	2	5	2	2	3	2
nucleolar RNA helicase II	7	1	3	9	1	1	2
nucleolar protein	3	4	4	4	2	2	4
lysyl-tRNA synthetase	6	2	10	2	1	2	1
fucose kinase	1	1	13	1	4	3	1
f-actin capping protein beta subunit	4	1	12	1	1	1	4
aspartyl-tRNA synthetase	4	3	6	2	2	4	3
dihydroorotate dehydrogenase	2	3	8	0	4	4	3
acetyltransferase	4	3	5	3	3	3	3
ARP2/3 complex subunit	4	2	4	2	5	5	2
aminoacylase	2	2	11	1	3	3	2
conserved protein	1	0	1	0	11	11	0
selenocysteine-tRNA-specific elongation factor	6	2	10	2	1	1	1
nucleoporin	3	2	4	4	3	3	4
guanine nucleotide-binding protein beta subunit-like protein	2	6	9	2	1	1	2
COP-coated vesicle membrane protein	4	2	6	3	2	3	3
cytochrome c oxidase assembly factor	3	3	3	2	5	4	3
chloride channel protein	3	4	3	4	2	4	3
cell division cycle protein	3	4	3	4	2	3	4
choline/carnitine O-acetyltransferase	2	3	5	2	4	4	3
3,2-trans-enoyl-CoA isomerase	3	2	6	3	2	3	4
AAA ATPase	3	5	4	2	3	3	3
DNA repair and recombination helicase protein	3	2	2	1	6	8	1
TPR-repeat-containing chaperone protein DNAJ	4	3	4	3	2	2	4
RNA pseudouridylate synthase	4	2	5	3	3	2	3
mitochondrial RNA binding protein	2	2	2	1	8	5	2
nucleoside diphosphate kinase	4	3	6	3	0	2	4
phosphatidylinositol 4-kinase	3	2	3	4	4	2	4
per-hexamer repeat protein 5	7	3	7	0	0	1	4
meiotic recombination protein DMC1	4	4	4	3	2	2	3
intraflagellar transport (IFT) protein	3	2	3	4	3	4	3
dTDP-glucose 4,6-dehydratase	3	2	10	2	1	1	3
exosome-associated protein	3	3	3	3	4	3	3
mannosyltransferase	3	5	3	3	2	3	3
DNA replication licensing factor	2	1	1	2	9	6	1
cystathionine beta-synthase (CBS)	0	0	22	0	0	0	0
cytochrome b-domain protein	4	1	6	2	4	4	1
stress-induced protein sti1	3	4	5	3	1	2	3
SNF2 DNA repair protein	2	3	7	2	3	2	2
succinate dehydrogenase subunit	5	1	5	1	4	4	1
serine/threonine-protein phosphatase 2A	3	3	5	3	2	2	3
synaptojanin (N-terminal domain)	3	3	3	3	4	2	3
thimet oligopeptidase	6	3	6	2	1	1	2
mitogen-activated protein kinase	3	4	4	0	1	4	5
protein transport protein Sec23A	4	3	4	3	2	2	3
NAD(P)-dependent oxidoreductase	3	2	11	0	1	1	3
oligosaccharyl transferase subunit	2	4	9	1	2	1	2
glucose-6-phosphate dehydrogenase	3	0	7	1	3	4	3
ferric reductase	1	4	1	3	3	4	5
diacylglycerol kinase	4	2	5	3	2	2	3
centrin	4	0	4	3	4	6	0
chitin-binding like protein	9	0	9	0	0	0	0
aldo-keto reductase	3	4	5	3	1	3	2
small nuclear ribonucleoprotein	3	0	3	2	5	7	0
RNA-editing complex protein	3	3	3	2	3	3	3
Transitional endoplasmic reticulum ATPase	4	5	5	2	0	1	3
pumilio protein	3	3	5	3	1	2	3
MYH7B protein	2	2	10	1	0	1	4
mitochondrial processing peptidase alpha subunit	3	3	3	3	2	3	3
phosphatidic acid phosphatase	3	3	4	3	1	3	3
prefoldin subunit	4	0	6	2	4	4	0
phosphoglycerate mutase	3	3	4	2	3	3	2
mitochondrial RNA binding complex 1 subunit	1	0	1	1	9	8	0
haloacid dehalogenase hydrolase	5	2	5	2	2	2	2
mitochondrial ATP-dependent zinc metallopeptidase	4	3	5	2	2	2	2
dipeptidyl-peptidase	2	2	8	2	1	3	2
ATP-dependent Clp protease subunit	3	2	3	2	4	4	2
DNA repair helicase	3	3	3	3	3	2	3
CDC16	3	2	8	3	0	1	3
arginase	2	2	8	2	2	2	2
adenosine kinase	3	4	3	3	2	2	3
citrate transporter	2	1	11	2	1	1	2
acetylornithine deacetylase	1	1	13	2	0	1	1
ubiquitin activating enzyme	3	3	3	3	2	2	3
profilin	9	0	7	0	1	1	1
OSM3-like kinesin	3	5	2	3	0	3	3
dynein intermediate chain	3	3	3	3	2	2	3
galactokinase	2	2	7	2	2	2	2
glycerate kinase	2	1	12	1	1	1	1
heat shock protein HslVU	3	3	4	2	2	2	3
arginine N-methyltransferase	3	2	3	5	2	2	2
choline ethanolamine kinase	2	2	6	2	2	3	2
small GTP-binding protein RAB6	3	2	5	3	1	1	3
TPR-repeat protein	3	2	3	4	1	2	3
PTP1-interacting protein	2	3	4	3	2	2	2
mucin TcMUCII	3	0	5	10	0	0	0
neurobeachin/beige protein	2	2	5	2	2	3	2
NUP-1 protein	1	3	6	1	2	1	4
formin	2	3	3	2	2	3	3
dolicholphosphate-mannose synthase	3	2	3	3	2	2	3
mismatch repair protein MSH4	1	4	9	0	2	1	1
glucose transporter	1	0	14	0	0	3	0
ADP,ATP carrier protein 1	3	3	3	3	1	1	4
cytidine triphosphate synthase	4	2	4	2	1	3	2
U4/U6 small nuclear ribonuclear protein	3	3	3	3	1	1	3
tRNA pseudouridine synthase A	4	2	3	2	2	2	2
vacuolar assembly protein vps41	2	0	8	2	2	2	1
Trichohyalin	2	2	5	2	2	2	2
tryparedoxin peroxidase	3	1	4	1	3	4	1
pyruvate dehydrogenase (lipoamide) kinase	3	3	3	3	1	1	3
ribose-phosphate pyrophosphokinase	1	3	9	1	1	1	1
mitochondrial processing peptide beta subunit	3	2	3	2	2	3	2
regulatory subunit of protein kinase a-like protein	3	2	4	3	1	1	3
oligopeptidase B	3	2	3	3	2	2	2
peroxin	2	2	2	2	3	4	2
leucyl-tRNA synthetase	4	2	5	2	1	1	2
glutaminyl-tRNA synthetase	3	2	3	2	2	3	2
hexose transporter	0	1	5	0	3	3	5
enolase	5	2	3	2	1	2	2
ATP-dependent zinc metallopeptidase	2	3	2	3	2	3	2
Adenine phosphoribosyltransferase	4	2	3	2	2	2	2
3-methylcrotonyl-CoA carboxylase	2	1	8	2	1	1	2
diphthamide synthesis protein	3	3	3	2	1	2	3
D-alanyl-glycyl endopeptidase-like protein	2	2	4	2	3	2	2
aspartate aminotransferase	3	2	3	3	1	2	3
2,3-bisphosphoglycerate-independent phosphoglycerate mutase	4	2	3	2	2	2	2
variant-surface-glycoprotein phospholipase C	3	3	5	2	1	1	1
superoxide dismutase	2	2	3	2	3	2	2
sterol 24-c-methyltransferase	1	1	8	1	1	3	1
phosphomannomutase	3	2	3	2	1	2	3
Gim5A protein	1	1	8	1	1	3	1
DNA-J protein	2	3	2	1	3	3	2
glycosyl hydrolase	3	2	3	2	2	2	2
dynein	2	3	2	2	2	2	3
fumarate hydratase	3	2	3	2	2	2	2
iron-sulfur cluster assembly protein	3	0	4	1	4	4	0
mitochondrial DNA topoisomerase II	4	3	3	2	1	1	2
glycerol uptake protein	1	2	5	1	3	3	1
endosomal integral membrane protein	2	2	2	2	2	2	2
mitochondrial exoribonuclease DSS-1	3	3	3	3	0	1	3
Dispersed Gene Family (DGF)	3	0	0	13	0	0	0
dihydrouridine synthase	2	2	4	2	2	2	2
DNA excision repair protein	2	3	3	2	2	2	2
5-oxoprolinase	1	1	9	1	1	2	1
ATP-dependent chaperone	2	3	2	2	2	3	2
C-terminal motor kinesin	2	4	2	2	1	3	2
threonyl-tRNA synthetase	5	1	5	1	1	1	1
UDP-glucoronosyl and UDP-glucosyl transferase	2	2	4	2	2	1	2
voltage-dependent anion-selective channel	1	2	5	0	4	2	1
small GTPase	2	2	2	2	3	2	2
succinate dehydrogenase flavoprotein	2	3	3	2	1	2	2
phospholipid transporting ATPase-like protein	1	2	7	1	1	2	1
mitogen activated protein kinase	2	1	1	5	4	1	1
protein farnesyltransferase	2	3	2	2	2	2	2
nucleobase transporter	2	2	4	2	1	2	2
mu-adaptin 4	1	2	8	1	1	1	1
nucleosome assembly protein	2	2	3	2	2	2	2
poly(A) polymerase	2	2	2	2	3	2	2
peptide chain release factor 1	4	1	3	2	1	2	2
pseudouridylate synthase	2	3	2	2	2	2	2
peroxisome assembly protein	4	2	2	2	1	2	2
phosphate-repressible phosphate permease	0	2	5	1	2	2	3
NADP-dependent alcohol hydrogenase	1	1	8	0	1	2	1
malic enzyme	2	3	2	2	2	2	2
hypoxanthine-guanine phosphoribosyltransferase	3	2	3	1	2	2	2
mitochondrial DNA polymerase beta	2	2	2	2	3	2	2
glutamate dehydrogenase	2	2	3	2	3	1	2
iron superoxide dismutase	3	1	3	0	3	3	2
dynamin	2	2	3	2	1	3	2
metallo-beta-lactamase superfamily	2	2	3	2	2	2	2
glycerol-3-phosphate dehydrogenase	2	2	2	2	3	2	2
FG-GAP repeat protein	2	2	2	2	3	2	2
inosine-5'-monophosphate dehydrogenase	2	1	5	2	2	1	2
cruzipain precursor	2	1	6	1	2	3	0
damage-specific DNA binding protein	1	1	4	1	3	3	2
1,2-Dihydroxy-3-keto-5-methylthiopentene dioxygenase	2	2	3	2	2	2	2
calreticulin	1	1	9	1	1	1	1
apurinic/apyrimidinic endonuclease	2	3	2	2	2	2	2
C-1-tetrahydrofolate synthase	3	2	2	2	2	2	2
ubiquitin fusion degardation protein	2	2	2	2	2	2	2
SNF7-like protein	2	1	4	1	2	2	2
S-adenosylmethionine decarboxylase proenzyme	2	2	2	2	2	2	2
synaptobrevin-type transport protein	2	2	4	2	1	1	2
serine peptidase	2	2	2	2	2	2	2
ubiquitin carboxyl-terminal hydrolase	2	2	2	2	2	2	2
thymidine kinase	4	1	5	1	1	1	1
proton motive ATPase	3	2	2	1	1	1	3
ribonuclease inhibitor	1	1	2	4	1	2	2
pyruvate phosphate dikinase	3	2	3	1	1	1	3
mitogen-activated protein kinase 5	3	2	2	2	1	2	2
NADH-ubiquinone oxidoreductase, mitochondrial	2	2	4	0	2	2	2
nucleotide-binding protein	2	2	2	2	2	2	2
pumilio/PUF RNA binding protein 4	2	1	5	2	1	1	2
phosphoglycerate kinase	4	0	3	1	4	1	1
ras-related GTP-binding protein	3	1	3	1	1	2	3
phosphoprotein phosphatase	2	2	2	2	2	2	2
ribosomal RNA methyltransferase	2	2	2	2	2	2	2
prohibitin	2	2	2	2	2	2	2
protein transport protein Sec24A	2	2	2	2	1	3	2
histone H1	0	0	11	0	2	1	0
methionine aminopeptidase	2	2	2	2	2	2	2
map kinase	1	4	4	2	0	1	2
glutathione peroxidase-like protein	2	2	3	1	3	2	1
expression site-associated gene (ESAG-like)	1	0	13	0	0	0	0
ethanolamine phosphotransferase	2	2	2	1	2	2	3
kinase	1	2	3	2	0	3	2
glycosomal membrane protein	2	2	3	1	2	2	2
membrane transporter protein	2	2	2	2	2	2	2
glycosomal phosphoenolpyruvate carboxykinase	1	2	6	1	1	1	2
eukaryotic initiation factor	3	1	3	1	3	2	1
electron transfer flavoprotein	2	2	3	2	1	2	2
alanine racemase	2	2	2	2	2	2	2
50S ribosomal protein	3	1	3	1	2	3	1
chromosomal passenger protein	2	2	2	2	2	2	2
33 kDa inner dynein arm light chain	2	2	4	2	1	1	2
cysteine desulfurase	3	2	2	2	1	2	2
copper-transporting ATPase-like protein	1	1	6	1	3	1	1
14-3-3 protein	2	2	2	2	2	2	2
AUT2/APG4/ATG4 cysteine peptidase	2	2	3	2	2	1	2
cAMP specific phosphodiesterase	1	3	2	0	3	3	2
axoneme central apparatus protein	2	1	4	2	1	2	2
cell division protein kinase 2	2	2	2	2	2	2	2
cell cycle sequence binding phosphoprotein	2	2	2	2	2	2	2
ubiquitin ligase	2	2	3	2	1	1	2
ruvB-like DNA helicase	2	2	2	2	2	1	2
UDP-GlcNAc:PI a1-6 GlcNAc-transferase	2	2	2	2	1	2	2
sarcoplasmic reticulum glycoprotein	2	2	2	2	1	2	2
ubiquitin-like protein	2	2	2	2	2	2	1
tyrosine specific protein phosphatase	2	2	2	2	1	2	2
potassium voltage-gated channel	1	1	5	1	2	1	1
NADH dehydrogenase	2	1	2	2	2	3	1
peroxisomal targeting signal type 2 receptor	2	3	2	2	1	1	2
P450 reductase	2	3	2	2	1	1	2
protein transport protein Sec31	2	2	2	2	2	1	2
protein transport protein Sec13	2	2	2	2	1	2	2
P-type H -ATPase	0	3	6	0	2	1	0
rab-like GTPase activating protein	2	2	2	2	1	2	2
myo-inositol-1(or 4)-monophosphatase 1	2	2	3	2	1	1	2
GDP-mannose transporter	2	3	2	2	1	1	2
malate dehydrogenase	2	1	2	3	1	2	2
MFS transporter	2	1	3	2	1	2	2
fibrillarin	2	1	2	2	2	2	2
glycyl-tRNA synthetase	4	1	3	1	2	1	1
dolichyl-P-Man:GDP-Man5GlcNAc2-PP-dolichyl alpha-1,2-mannosyltransferase, putative	2	2	3	1	2	1	2
mitochondrial DNA polymerase I protein A	2	2	2	3	1	1	2
flagellar radial spoke component	2	2	2	2	2	2	1
glucose-6-phosphate isomerase	2	1	6	1	1	1	1
major vault protein	2	2	2	2	1	2	2
electron transfer protein	2	2	2	1	2	2	2
inositol polyphosphate 1-phosphatase	2	2	2	2	1	2	2
cAMP phosphodiesterase A	2	2	2	3	1	1	2
alpha tubulin, putative	2	0	10	0	0	0	0
3-ketoacyl-CoA thiolase	2	2	2	2	1	2	2
acetyl-CoA carboxylase	1	1	5	1	2	2	1
ascorbate peroxidase (APX)	2	2	3	1	2	1	2
delta-1-pyrroline-5-carboxylate dehydrogenase	2	1	3	2	2	1	2
deoxyhypusine synthase	2	2	2	2	2	1	2
DNA repair and transcription factor protein	2	2	2	2	1	2	2
3-oxo-5-alpha-steroid 4-dehydrogenase	2	2	2	1	2	2	2
AGP2beta-2	1	1	4	1	2	3	1
serine carboxypeptidase S28	2	2	2	2	0	2	2
transketolase	4	1	2	1	2	1	1
sugar transporter	2	2	2	2	1	1	2
surface glycoprotein	3	3	1	1	0	2	2
small GTP-binding protein Rab11	3	0	3	1	1	1	3
trypanothione reductase	3	1	3	1	2	1	1
sphingosine kinase A	2	2	3	1	1	1	2
transcription activator	2	2	2	2	1	1	1
ribosomal P protein AGP2beta-1	1	1	3	1	2	3	1
RAB GDP dissociation inhibitor alpha	2	2	3	2	0	1	2
quiescin sulfhydryl oxidase	1	2	4	2	0	2	1
phenylalanyl-tRNA synthetase alpha chain	4	1	2	1	2	1	1
ribonuclease	2	3	2	1	0	0	4
multidrug resistance protein A	0	0	12	0	0	0	0
procyclic form surface glycoprotein	2	1	3	0	3	3	0
Monooxygenase	2	1	2	2	2	1	2
G-actin binding protein	2	2	2	1	1	2	2
metacaspase	4	0	8	0	0	0	0
mismatch repair protein MLH1	2	2	2	2	1	1	2
ethanolamine-phosphate cytidylyltransferase	3	1	3	2	0	1	2
glutamine synthetase	1	1	5	1	1	1	2
lanosterol 14-alpha-demethylase	2	2	2	2	1	1	2
microtubial binding protein	2	0	8	1	0	1	0
dolichyl-P-Man:GDP-Man1GlcNAc2-PP-dolichyl alpha-1,3-mannosyltransferase	2	2	2	3	0	1	2
guanylate kinase	3	2	2	2	0	2	1
lipoate-protein ligase	2	1	2	1	2	2	2
ATP-dependent DNA helicase	3	1	2	1	2	2	1
dihydrolipoamide acetyltransferase	2	1	2	2	1	2	2
aspartate carbamoyltransferase, putative	1	1	5	0	2	2	1
DNA primase large subunit	2	1	2	3	1	1	2
condensin subunit 1	2	2	2	2	1	1	2
3-phosphoglycerate kinase	2	2	1	1	1	1	4
10 kDa heat shock protein, putative	3	0	3	0	3	3	0
coatomer beta subunit	2	1	2	2	1	2	2
cysteinyl-tRNA synthetase	2	1	5	1	1	1	1
acidocalcisomal pyrophosphatase	2	2	2	1	1	2	2
valyl-tRNA synthetase	3	1	2	1	1	2	1
uracil phosphoribosyltransferase	3	1	3	1	1	1	1
vesicle-fusing ATPase	2	1	2	2	1	1	2
succinyl-coA:3-ketoacid-coenzyme A transferase	1	2	2	1	2	2	1
spermidine synthase	1	2	3	0	2	2	1
sec1 family transport protein	1	1	4	1	1	2	1
spliced leader RNA PSE-promoter transcription factor	2	1	2	2	1	1	2
small GTP-binding protein Rab7	2	2	2	1	1	1	2
U1 small nuclear ribonucleoprotein	2	0	2	1	2	3	1
U5 small nuclear ribonucleoprotein component	1	1	6	1	0	1	1
pyruvate kinase 2	4	1	2	1	1	1	1
NIMA-related kinase	1	2	2	1	1	2	2
myosin heavy chain kinase A	1	2	4	1	1	1	1
nucleoside phosphorylase	3	1	2	1	2	1	1
mitochondrial structure specific endonuclease I (SSE-1)	3	1	2	1	2	1	1
nucleolar RNA-binding protein	1	0	3	1	3	3	0
prolyl-tRNA synthetase	3	1	2	1	1	1	2
nuclear lim interactor-interacting factor	2	2	2	2	0	1	2
DREV methyltransferase	2	1	2	2	1	1	2
eukaryotic peptide chain release factor subunit 1	2	1	2	2	1	2	1
Mg transporter, putative	3	3	2	0	0	1	2
glutamine-dependent carbamoyl-phosphate synthetase	1	2	3	1	1	2	1
metacaspase, putative,cysteine peptidase, Clan CD, family C13	0	1	2	0	2	2	4
glycerol kinase	2	1	2	2	1	1	2
immunodominant antigen	2	1	2	2	1	1	2
hydrolase	2	1	1	2	2	2	1
flagellum transition zone component	1	1	5	1	1	1	1
fructose-bisphosphate aldolase	2	1	2	1	2	2	1
fatty acid transporter protein	1	3	3	1	1	1	1
GMP synthase	1	1	1	1	4	2	1
lipoic acid synthetase	2	1	2	1	2	2	1
actin-related protein 2	2	1	2	1	1	2	2
acyl transferase-like protein	1	1	1	2	2	2	2
ATPase beta subunit	4	1	2	1	1	1	1
arginyl-tRNA synthetase	3	1	4	1	0	1	1
CLC-type chloride channel	1	1	3	1	2	2	1
anaphase promoting complex subunit 10	2	1	2	1	2	2	1
DNA mismatch repair protein MSH2	2	1	2	2	1	1	2
deoxyribose-phosphate aldolase	3	2	3	0	1	1	1
acid phosphatase	1	2	3	1	2	1	1
ATPase subunit 9	2	0	3	1	2	3	0
beta prime cop protein	1	2	3	1	1	1	2
calcium motive p-type ATPase	3	1	2	1	1	1	2
seryl-tRNA synthetase	2	1	3	1	1	1	1
S-adenosylmethionine synthetase	3	1	2	1	1	1	1
small G-protein	1	1	3	1	1	1	2
ubiquitin/ribosomal protein S27a	2	0	2	2	2	2	0
spliceosome-associated protein	2	1	2	1	1	2	1
TFIIH basal transcription factor complex helicase subunit	1	1	4	1	1	1	1
sigma-adaptin 3	1	0	3	1	1	3	1
tyrosine protein kinase	1	1	4	1	1	1	1
suppressive immunomodulating factor	1	2	3	1	1	1	1
regulator of nonsense transcripts 1	3	1	3	1	0	1	1
Poly(A)-specific ribonuclease PARN	1	0	1	2	3	3	0
NAD(P)-dependent steroid dehydrogenase protein	1	1	5	1	0	1	1
ribulose-5-phosphate 3-epimerase	3	1	2	1	1	1	1
outer dynein arm docking complex protein	1	2	1	1	2	2	1
O-sialoglycoprotein endopeptidase	3	1	2	0	1	2	1
ribosomal RNA adenine dimethylase family protein	3	1	2	1	1	1	1
Na/H antiporter-like protein	1	1	2	2	2	1	1
nucleoplasmin-like protein (NLP)	1	1	2	2	2	1	1
RNA binding protein	2	2	2	2	0	0	2
pterin-4-alpha-carbinolamine dehydratase	2	0	4	1	1	1	1
RNA editing complex protein MP46	1	2	1	2	1	1	2
metal-ion transporter	1	1	4	1	1	1	1
double-strand-break repair protein rad21	1	3	2	1	1	1	1
guanine deaminase	1	1	3	1	1	1	2
lysosomal/endosomal membrane protein p67	1	1	4	1	1	1	1
glycosylphosphatidylinositol-specific phospholipase C	1	1	2	0	2	2	2
glucosamine 6-phosphate	1	2	1	1	2	2	1
GPR1/FUN34/yaaH family	2	1	3	1	1	1	1
maoC-like dehydratase	2	0	5	1	0	1	1
exportin 1	2	1	2	2	0	1	2
GUP1	1	1	2	2	1	1	2
elongation factor 1-alpha	1	0	9	0	0	0	0
FtsJ cell division protein	2	2	1	1	1	1	2
endo-beta-N-acetylglucosaminidase	2	1	2	1	1	1	2
adenosine deaminase-like protein	1	3	1	2	1	1	1
cytochrome c	2	1	2	1	1	2	1
calcium/potassium channel (CAKC)	1	1	4	1	1	1	1
2-amino-3-ketobutyrate coenzyme A ligase	2	1	2	1	1	2	1
cytoplasmic l-asparaginase i-like protein	2	0	2	2	1	1	2
centromere/microtubule binding protein cbf5	3	1	2	1	1	1	1
C-5 sterol desaturase	1	1	3	1	1	2	1
ATP dependent DEAD-box helicase	1	1	4	1	1	1	1
dihydroxyacetone phosphate acyltransferase	2	1	2	1	1	1	2
acyl-CoA binding protein	1	1	2	2	2	1	1
cyclosome subunit	1	1	2	2	2	1	1
T-complex protein 1, delta subunit	1	2	1	0	1	2	2
trifunctional enzyme alpha subunit	1	1	2	1	1	2	1
solanesyl-diphosphate synthase	1	1	1	1	1	2	2
zinc-binding phosphatase	1	1	2	1	2	1	1
transmembrane protein	1	0	1	0	5	2	0
lipoate-protein ligase, putative	1	0	8	0	0	0	0
serine-palmitoyl-CoA transferase	1	2	1	1	1	2	1
U2 small nuclear ribonucleoprotein B	4	0	3	0	1	1	0
universal minicircle sequence binding protein (UMSBP)	1	0	2	2	2	2	0
SNARE protein	1	1	1	1	2	2	1
SPFH domain protein	2	1	2	1	1	1	1
ubiquitin carrier protein 4	2	1	3	0	1	1	1
vesicular transport protein	1	1	1	2	2	1	1
RNA polymerase I	1	1	1	1	3	1	1
RNA guanylyltransferase	1	1	3	1	1	1	1
puromycin-sensitive aminopeptidase-like protein	1	2	2	1	1	1	1
ribonuclease mar1	2	0	2	1	2	2	0
proteophosphoglycan ppg4	7	0	0	2	0	0	0
phosphoglucomutase	1	1	3	1	1	1	1
neutral sphingomyelinase activation associated factor-like protein	1	1	3	1	1	1	1
p21-activated kinase 3	2	2	2	1	0	1	1
mRNA capping methyltransferase	1	1	1	1	2	2	1
p-nitrophenylphosphatase	2	1	2	1	1	1	1
phospholipid:diacylglycerol acyltransferase	1	2	2	1	1	1	1
orotidine-5-phosphate decarboxylase/orotate phosphoribosyltransferase	1	0	3	0	2	2	1
peroxisome targeting signal 1 receptor	1	2	2	1	1	1	1
endoribonuclease L-PSP (pb5)	1	0	6	0	0	0	0
endonuclease/exonuclease/phosphatase	1	1	2	1	2	1	1
kynureninase	1	1	3	1	1	1	1
mitochondrial DNA-directed RNA polymerase	1	1	2	1	2	1	1
DNA-damage inducible protein DDI1-like protein	1	3	1	1	1	1	1
isovaleryl-coA dehydrogenase	1	1	2	1	2	1	1
exonuclease	1	1	1	1	2	1	1
malonyl-CoA decarboxylase	2	1	1	1	1	2	1
hydroxymethylglutaryl-CoA lyase	1	1	2	1	1	2	1
esterase	1	1	2	0	2	2	1
GDP-mannose pyrophosphorylase	1	2	1	1	1	1	2
Heat shock protein 83	0	1	4	0	0	1	3
Hsc70-interacting protein	1	1	1	1	1	1	3
histidyl-tRNA synthetase	3	1	2	1	0	1	1
mitochondrial DNA polymerase I protein D	1	1	3	1	1	1	1
lipophosphoglycan biosynthetic protein	1	1	1	1	3	1	1
L-ribulokinase	1	2	1	1	2	1	1
glutaminyl cyclase	1	2	2	1	1	1	1
alkyl-dihydroxyacetone phosphate synthase	1	1	3	1	1	1	1
calcium channel protein	1	2	1	3	0	1	1
calcium-transporting ATPase	2	1	2	1	0	2	1
2-aminoethylphosphonate:pyruvateaminotransferase- likeprotein,putative	2	1	2	0	1	1	2
dihydrolipoyl dehydrogenase	2	1	2	1	1	1	1
asparaginyl-tRNA synthetase	3	1	2	1	0	1	1
co-chaperone GrpE	1	1	4	0	1	1	1
6-phospho-1-fructokinase	2	1	2	1	1	1	1
3-hydroxy-3-methylglutaryl-CoA reductase	1	1	1	1	2	2	1
alanyl-tRNA synthetase	2	1	2	1	1	1	1
dihydrolipoamide branched chain transacylase	2	1	2	1	1	1	1
class 3 lipase	1	1	1	1	1	2	2
clathrin heavy chain	1	1	1	1	1	3	1
adenosine monophosphate deaminase	1	1	1	2	2	1	1
succinyl-CoA ligase [GDP-forming] beta-chain	1	2	1	1	0	2	1
ubiquinone biosynthesis protein COQ7 homolog	1	1	1	0	1	1	3
tyrosyl or methionyl-tRNA synthetase	1	1	2	1	1	1	1
short chain 3-hydroxyacyl-CoA dehydrogenase	1	1	2	1	1	1	1
serine palmitoyltransferase	1	2	1	1	1	1	1
SUMO1/Ulp2	1	2	1	1	1	1	1
transcription modulator/accessory protein	2	1	1	1	1	1	1
separase	1	1	1	1	2	1	1
serine/threonine-protein kinase Nek1	1	2	1	1	1	1	1
sodium/sulfate symporter	1	1	2	2	0	1	1
tRNA pseudouridine synthase	1	1	1	1	1	2	1
target SNARE	1	2	1	1	1	1	1
ubiquitin activating E1 enzyme	1	2	1	1	1	1	1
U2 splicing auxiliary factor	1	2	1	1	1	1	1
signal peptidase type I	1	1	2	1	1	1	1
V-type ATPase	1	1	1	1	2	1	1
squalene monooxygenase	1	1	1	1	1	2	1
succinate dehydrogenase cytochrome B subunit	2	0	3	1	1	1	0
serine-threonine dehydratase	1	1	1	1	1	2	1
UDP-sugar pyrophosphorylase	1	2	1	1	0	1	2
U5 snRNP-specific 40 kDa protein	1	1	2	1	1	1	1
ZIP Zn transporter	1	1	3	1	0	1	1
plectin-like protein	1	2	1	1	1	1	1
recombination initiation protein NBS1	2	1	1	1	1	1	1
pyrroline-5-carboxylate synthetase-like protein	1	1	1	1	2	1	1
nitrilase	1	1	2	1	1	1	1
multidrug resistance protein E	2	0	1	1	1	1	1
poly(ADP-ribose) polymerase	1	2	1	1	1	1	1
ribulose-phosphate 3-epimerase	1	1	2	1	1	2	0
prolyl oligopeptidase	1	2	1	1	0	2	1
radial spoke protein 3	1	2	1	1	1	1	1
mitogen-activated protein kinase 3	1	1	1	1	2	1	1
rhomboid-like protein	1	1	1	1	2	1	1
proteasome 26S non-ATPase subunit 9	1	1	1	1	1	2	1
ribose 5-phosphate isomerase	3	0	2	1	1	1	0
phosphatidylserine decarboxylase	1	1	1	1	1	2	1
pantothenate kinase subunit	1	1	1	2	1	1	1
N(2), N(2)-dimethylguanosine tRNA methyltransferase	1	2	2	0	1	1	1
pyrroline-5-carboxylate reductase	1	2	1	1	1	1	1
N-Acetyl-D-glucosaminylphosphatidylinositolde-N-acetylase	1	1	2	1	1	1	1
rab7 GTP binding protein	2	1	2	1	0	1	1
N-acetylglucosamine-6-phosphate deacetylase-like protein	1	1	1	1	2	1	1
NAD-dependent deacetylase	1	1	1	1	1	2	1
N-acetyltransferase	1	1	1	1	2	1	1
regulator of chromosome condensation (RCC1)	1	1	1	1	2	1	1
nucleoside phosphatase	1	1	1	1	1	1	1
riboflavin kinase	2	0	1	1	1	1	2
nuclear receptor binding factor	1	1	2	1	1	1	1
ribonuclease L inhibitor	1	1	1	1	0	3	1
pumilio/PUF RNA binding protein 1	1	1	1	1	2	1	1
plasma membrane Ca2 ATPase	1	1	1	1	1	1	2
pumilio/PUF RNA binding protein 2	1	2	1	1	1	1	1
ribosomal RNA processing protein 41B	1	1	2	1	1	1	1
otubain	2	1	1	1	1	1	1
phosphate transporter	1	1	1	1	2	1	1
pumilio/PUF RNA binding protein 5	1	1	2	1	1	1	1
RNA editing 3' terminal uridylyl transferase 1	1	1	1	1	1	2	1
nuclear cap binding protein	2	1	2	1	0	1	1
pumilio/PUF RNA binding protein 7	1	1	1	1	1	2	1
metacaspase 5	1	1	1	2	1	1	1
long-chain-fatty-acid-CoA ligase	1	1	1	1	2	1	1
mismatch repair protein MSH3	1	1	1	1	1	2	1
inosine-guanine nucleoside hydrolase	1	1	1	1	1	2	1
electon transport protein SCO1/SCO2	1	1	1	1	1	2	1
inositol-3-phosphate synthase	1	1	1	1	2	1	1
endomembrane protein	1	2	1	1	1	1	1
isoleucyl-tRNA synthetase	2	1	1	1	1	1	1
lipin	1	1	2	1	1	1	1
isopentenyl-diphosphate delta-isomerase	1	1	1	1	2	1	1
DNA-repair protein	1	1	1	2	1	1	1
endosomal trafficking protein RME-8	1	1	1	2	1	1	1
GPI alpha-mannosyltransferase III	1	2	1	1	1	1	1
KU70 protein	1	1	1	1	1	2	1
metacyclin II	1	1	2	1	1	1	1
lectin	2	1	1	1	1	1	1
methionyl-tRNA formyltransferase	2	1	1	1	1	1	1
extracellular receptor	1	1	1	1	1	2	1
glycogenin glucosyltransferase	1	2	1	1	1	1	1
folylpolyglutamate synthase	1	1	2	1	1	1	1
high mobility group protein	1	1	2	1	1	1	1
calcium binding protein EF hand	1	0	3	0	1	1	2
60S ribosomal protein L8	4	0	4	0	0	0	0
cationic amino acid transporter	1	1	1	1	2	1	1
8-oxoguanine DNA glycosylase	1	1	1	1	1	1	1
cytosolic malate dehydrogenase	1	1	2	1	1	1	1
alpha-adaptin	1	1	1	1	0	1	1
dihydrofolate reductase-thymidylate synthase	1	1	1	1	1	2	1
2,4-dienoyl-coa reductase fadh1	2	1	2	1	0	1	1
3-oxoacyl-ACP reductase	1	1	1	1	1	1	2
6-phosphogluconate dehydrogenase	1	1	1	1	2	1	1
cytoskeleton-associated protein CAP5.5	1	1	1	1	2	1	1
ATPase domain protein	1	2	1	1	1	1	1
C-14 sterol reductase	1	2	1	1	1	1	1
DNA photolyase	1	1	1	1	1	2	1
CMP-sialic acid transporter	1	1	2	1	1	1	1
carnitine/choline acetyltransferase	1	2	1	1	1	1	1
coatomer alpha subunit	1	1	2	1	0	2	1
cystathione gamma lyase	1	1	1	1	2	1	1
calcium-binding protein	1	1	1	1	2	1	1
basal body component	1	1	1	1	1	2	1
calcium-translocating P-type ATPase	2	1	1	1	0	2	1
beta propeller protein	1	1	2	1	1	1	1
cytochrome-b5 reductase	1	1	1	2	1	1	1
amastigote surface protein	2	0	0	6	0	0	0
adenylosuccinate lyase	1	1	2	1	1	1	1
cullin 2	1	1	1	2	1	1	1
carnitine O-palmitoyltransferase	1	1	1	1	0	1	1
cullin-like protein	1	1	1	1	2	1	1
autophagocytosis associated protein	1	2	1	1	1	1	1
cysteine synthase	1	1	2	1	1	1	1
UDP-glucuronic acid/UDP-N-acetylgalactosamine transporter	1	1	1	1	1	1	1
sphingosine 1-phosphate lyase	1	1	1	1	1	1	1
Tob55	1	1	1	1	1	1	1
SLA/LP autoantigen-like protein	1	1	2	0	1	1	1
sphingosine-1-phosphate phosphatase	1	1	1	1	1	1	1
tyrosyl-DNA Phosphodiesterase (Tdp1)	1	1	1	1	1	1	1
tRNA nucleotidyltransferase	1	1	1	1	1	1	1
rRNA biogenesis protein	1	1	1	1	1	1	1
vacuolar-type proton translocating pyrophosphatase 1	1	1	1	1	1	1	1
translationally controlled tumor protein (TCTP)	1	0	3	1	1	1	0
transcription initiation protein	1	1	1	1	1	1	1
transmembrane amino acid transporter	1	1	1	1	1	1	1
Trk system potassium uptake protein	1	1	1	1	1	1	1
U3 small nucleolar ribonucleo protein MPP10	1	1	1	1	1	1	1
tRNA exportin	1	1	1	1	1	1	1
U3 snoRNA-associated protein UTP11	1	1	1	1	1	1	1
UV excision repair RAD23-like protein	1	1	1	1	1	1	1
telomerase reverse transcriptase	1	1	1	2	1	1	0
vacuolar proton translocating ATPase subunit A	1	1	1	1	1	1	1
small glutamine-rich tetratricopeptide repeat protein	1	1	1	1	1	1	1
transaldolase	1	1	1	1	1	1	1
silent information regulator 2	1	1	1	1	1	1	1
vesicular-fusion ATPase-like protein	1	1	1	1	1	1	1
ubiqitin hydrolase	1	1	1	1	1	1	1
XPA-interacting protein	1	1	1	1	1	1	1
ubiquinone biosynthesis methyltransferase	1	1	1	1	1	1	1
UDP-galactose 4-epimerase	1	1	1	1	1	1	1
thiolase protein-like protein	1	1	1	1	1	1	1
tRNA (guanine-N(7)-)-methyltransferase	1	1	1	1	1	1	1
ubiquinone biosynthesis protein-like protein	1	1	1	1	1	1	1
UDP-N-acetylglucosamine-dolichyl-phosphate N-acetylglucosaminephosphotransferase	1	1	1	1	1	1	1
S-adenosylhomocysteine hydrolase	1	1	1	1	1	1	1
tRNA modification enzyme	1	1	1	1	1	1	1
thiol-dependent reductase 1	1	1	1	1	1	1	1
UTP-glucose-1-phosphate uridylyltransferase 2	1	1	1	1	1	1	1
squalene synthase	1	1	1	1	1	1	1
thymine-7-hydroxylase	1	1	1	1	1	1	1
S-adenosyl-methyltransferase mraW-like protein	1	1	1	1	1	1	1
small nuclear RNA protein activation protein (SNAP) 50	1	1	1	1	1	1	1
threonine synthase	1	1	1	1	1	1	1
vacuolar type h+ ATPase subunit	1	0	2	0	2	2	0
trans-splicing factor	1	1	1	1	1	1	1
small GTP-binding protein Rab18	1	1	1	1	1	1	1
soluble N-ethylmaleimide sensitive factor (NSF) attachment protein	1	1	1	1	1	1	1
sedoheptulose-1,7-bisphosphatase	1	1	1	1	1	1	1
serine acetyltransferase	1	0	2	1	1	1	1
selenophosphate synthetase	1	1	1	1	1	1	1
sterol C-24 reductase	1	1	1	1	1	1	1
vesicule-associated membrane protein	1	1	1	1	1	1	1
thymidylate kinase	1	1	1	1	1	1	1
small GTP-binding protein Rab28	1	1	1	1	1	1	1
U-box domain protein	1	1	1	1	1	1	1
zeta tubulin	1	1	1	1	1	1	1
triosephosphate isomerase	3	0	2	1	1	0	0
UDP-galactopyranose mutase	1	1	1	1	1	1	1
rRNA dimethyltransferase	1	1	1	1	1	1	1
surface antigen TASV-A8, putative (TASV-A8)	0	0	7	0	0	0	0
rRNA processing protein	1	1	2	0	1	1	1
tricarboxylate carrier	1	1	1	1	1	1	1
pre-mRNA cleavage complex II Clp1 protein	1	1	1	1	1	1	1
peroxisome biogenesis factor 1	1	1	1	1	1	1	1
ribonuclease H	1	1	1	1	1	1	1
phospholipase A1	1	1	1	1	1	1	1
poly(A) export protein	1	1	1	1	1	1	1
PUF nine target 1	1	1	1	1	1	1	1
REL2	1	1	2	1	0	1	1
phospholipase A2-like protein	1	1	1	1	1	1	1
PAS-domain containing phosphoglycerate kinase	1	1	1	1	1	1	1
phosphatidylcholine:ceramide cholinephosphotransferase 2	1	1	1	1	1	1	1
ribosomal RNA processing protein 45	1	1	1	1	1	1	1
nitroreductase	1	1	1	1	1	1	1
phosphoacetylglucosamine mutase	1	1	1	1	1	1	1
pumilio/PUF RNA binding protein 3	1	1	1	1	1	1	1
Mu-adaptin 1	1	1	1	1	1	1	1
poly(ADP-ribose) glycohydrolase	1	1	1	1	1	1	1
prenyltransferase	1	1	1	1	1	1	1
phosphatidylinositol N-acetylglucosaminyltransferase subunit C	1	1	1	1	1	1	1
ribonuclease HII	1	1	1	1	1	1	1
RNA editing 3' terminal uridylyl transferase 2	1	1	1	1	1	1	1
ribonucleoside-diphosphate reductase small chain	1	1	1	1	1	1	1
polynucleotide kinase 3'-phosphatase	1	1	1	1	1	1	1
peter pan protein	1	1	1	1	1	1	1
N-myristoyl transferase	1	1	1	1	1	1	1
pseudouridine synthase A-like protein	1	1	1	1	1	1	1
Pyridoxal kinase	1	1	1	1	1	1	1
NAD synthase	2	1	2	1	0	0	1
pyroglutamyl-peptidase I (PGP)	1	1	1	1	1	1	1
phosphonopyruvate decarboxylase	1	1	1	1	1	1	1
polypeptide deformylase-like protein	1	1	1	1	1	1	1
phosphoadenosine phosphosulfate reductase-like protein	1	1	1	1	1	1	1
proteasome activator protein pa26	1	1	1	0	2	1	1
nuclear transcription factor	1	1	1	1	1	1	1
NGG1 interacting factor 3	1	1	1	1	1	1	1
prenyl protein specific carboxyl methyltransferase	1	1	1	1	1	1	1
pyruvate dehydrogenase E1 component alpha subunit	1	1	1	1	1	1	1
oligomeric golgi complex component 8	1	1	1	1	1	1	1
peptidylprolyl isomerase	1	1	1	1	0	1	1
ribonuclease H1	1	1	1	1	1	1	1
phosphomannose isomerase	1	1	1	1	1	1	1
P27 protein	1	1	1	1	0	1	2
queuine tRNA-ribosyltransferase	1	1	1	1	1	1	1
pitrilysin-like metalloprotease	1	1	2	1	0	1	1
peroxisomal enoyl-coa hydratase	1	1	1	1	0	1	2
monothiol glutaredoxin	1	0	1	1	3	1	0
quinone oxidoreductase	1	1	1	1	1	1	1
N-acetyltransferase subunit Nat1	1	1	1	1	1	1	1
mitotic cyclin	1	1	1	1	1	1	1
RNA editing complex protein MP61	1	1	1	1	1	1	1
polyprenyl synthase	1	1	1	1	1	1	1
RNA editing complex protein MP63	1	1	1	1	1	1	1
oxysterol-binding protein	1	1	1	1	1	1	1
pretranslocation protein	1	1	1	1	1	1	1
phosphatidate cytidylyltransferase-like protein	1	1	1	1	1	1	1
phosphoinositide-binding protein	1	1	1	1	1	1	1
ras-family member	1	1	1	1	1	1	1
p1/s1 nuclease	1	1	1	1	0	1	2
poly(A)-binding protein	1	2	1	1	0	1	1
pumilio/PUF RNA binding protein 9	1	1	1	1	1	1	1
protoheme IX farnesyltransferase	1	1	1	1	1	1	1
presenilin-like aspartic peptidase	1	1	1	1	1	1	1
inosine-adenosine-guanosine-nucleosidehydrolase	1	1	1	1	1	1	1
mevalonate-diphosphate decarboxylase	1	1	1	1	1	1	1
hslvu complex proteolytic subunit	1	1	1	1	1	1	1
epsilon-adaptin	1	1	1	1	1	1	1
I/6 autoantigen	1	1	1	1	1	1	1
flagellum-adhesion glycoprotein	1	1	1	1	1	1	1
homoserine kinase	1	1	1	1	1	1	1
glycine synthase	1	1	1	1	1	1	1
glycosylphosphatidylinositol (GPI) anchor	1	1	1	1	0	2	1
lanosterol synthase	1	1	1	1	1	1	1
dolichyl-P-Man:GDP-ManGlcNAc2-PP-dolichyl beta-1,4-mannosyltransferase	1	1	1	1	1	1	1
integral membrane transport protein	1	1	1	1	1	1	1
glycerolphosphate mutase	1	1	1	1	1	1	1
legume-like lectin	1	1	1	1	1	1	1
GPI-anchor transamidase subunit 8	1	1	1	1	1	1	1
leucine carboxyl methyltransferase	1	1	1	1	1	1	1
glutaredoxin-like protein	2	0	2	1	1	1	0
leucine rich repeat protein	2	1	2	0	0	0	2
glycerol-3-phosphate acyltransferase	1	1	1	1	1	1	1
flavoprotein monooxygenase	1	1	2	1	0	1	1
hydroxyacylglutathione hydrolase, glyoxalase II	1	1	2	0	1	1	1
dolichyl-P-Man:GDP-Man7GlcNAc2-PP-dolichyl alpha-1,6-mannosyltransferase	1	1	1	1	1	1	1
dolichol kinase	1	1	1	1	1	1	1
ion transport protein	1	1	1	1	1	1	1
guanin nucleotide-binding protein	1	1	1	1	1	1	1
DNA/RNA non-specific endonuclease protein	1	1	1	1	1	1	1
mismatch repair protein MSH6	1	2	1	1	0	1	1
Golgi reassembly stacking protein	1	1	1	1	1	1	1
importin alpha	1	1	1	1	1	1	1
heterogeneous nuclear ribonucleoprotein H/F	1	1	1	1	1	1	1
GPI transamidase component Tta2	1	1	1	1	1	1	1
hexokinase	1	1	1	1	1	1	1
histone-lysine N-methyltransferase	1	1	1	1	1	1	1
Flagellar Member 1 (FLAM1)	2	0	5	0	0	0	0
exosome component CSL4	1	1	1	1	1	1	1
farnesyl pyrophosphate synthase	1	1	1	1	1	1	1
flagellar protofilament ribbon protein	1	1	1	1	1	1	1
lysophospholipase	1	1	1	1	1	1	1
hydrogenase	1	1	1	1	1	1	1
lysosomal alpha-mannosidase precursor	1	1	1	1	1	1	1
eukaryotic release factor 3	1	1	1	1	1	1	1
mitochondrial DNA polymerase I protein B	1	1	1	1	1	1	1
methylthioadenosine phosphorylase	1	1	1	1	1	1	1
mitochondrial DNA polymerase I protein C	1	1	1	1	1	1	1
mevalonate kinase	1	1	1	1	1	1	1
mitochondrial DNA primase	1	1	1	1	1	1	1
Mitochondrial elongation factor G	2	0	2	2	0	0	1
isocitrate dehydrogenase [NADP]	1	1	1	1	2	0	1
FKBP-type peptidyl-prolyl cis-trans isomerase	1	1	1	1	0	2	1
glucosamine-fructose-6-phosphate aminotransferase	1	2	1	1	0	1	1
GDP-L-fucose synthetase	1	1	2	1	0	1	1
inositol phosphatidylinositol phosphatase	1	1	1	1	1	1	1
kinesin heavy chain	1	1	1	1	1	1	1
fructosamine kinase	1	1	1	1	1	1	1
mismatch repair protein MSH5	1	1	1	1	1	1	1
fructose-1,6-bisphosphatase	1	1	1	1	1	1	1
imidazolonepropienase	1	1	1	0	2	1	1
glutathione synthetase	1	1	1	1	1	1	1
mitochondrial DEAD box protein	1	1	1	1	1	1	1
GPI inositol deacylase precursor	1	1	1	1	1	1	1
importin beta-1 subunit	1	1	1	1	0	1	2
fructose-6-phosphate2-kinase/fructose-2	1	1	1	1	1	1	1
GPI transamidase component Tta1	1	1	1	1	1	1	1
inorganic polyphosphate/ATP-NAD kinase	1	1	1	1	1	1	1
endo/exonuclease Mre11	1	1	1	1	1	1	1
inorganic pyrophosphatase	1	1	1	1	1	1	1
Golgi SNARE protein	1	1	1	1	1	1	1
EF hand	1	1	1	1	1	1	1
inositol-1,4,5-trisphosphate (IP3) 5-phosphatase	1	1	1	1	1	1	1
GTP-ase activating protein	1	1	1	1	1	1	1
GPI transamidase component GAA1	1	1	1	1	1	1	1
ABC1 protein	1	1	1	1	1	1	1
adenylosuccinate synthetase	1	1	1	1	1	1	1
actin-related protein 3	1	1	1	1	1	1	1
26S protease regulatory subunit	1	1	1	1	1	1	1
developmentally regulated GTP-binding protein	1	1	1	1	1	1	1
3-demethylubiquinone-9 3-methyltransferase	1	1	1	1	1	1	1
coronin	1	1	1	1	1	1	1
2-hydroxy-3-oxopropionate reductase	1	1	1	1	1	1	1
3-methylcrotonoyl-CoA carboxylase beta subunit	1	1	1	1	1	1	1
agmatinase	1	1	1	1	1	1	1
choline dehydrogenase	1	1	1	1	1	1	1
30S ribosomal protein S8	1	1	1	1	0	2	1
alcohol dehydrogenase	1	1	1	1	1	1	1
acyltransferase	1	1	1	1	1	1	1
cell differentiation protein	1	1	1	1	1	1	1
ammonium transporter	1	1	1	1	1	1	1
dihydroxyacetone kinase	1	1	1	1	1	1	1
CCR4-NOT transcription complex subunit 10	1	0	1	1	3	1	0
2Fe-2S iron-sulfur cluster binding domain containing protein	1	1	0	1	2	1	1
beta-ketoacyl synthase family protein	1	1	1	1	1	1	1
DNA damage repair protein	1	1	1	1	1	1	1
1-acyl-sn-glycerol-3-phosphate acyltransferase	1	1	1	1	1	1	1
CCR4 associated factor	1	1	1	1	1	1	1
biotin/lipoate protein ligase	1	1	1	1	1	1	1
asparagine synthetase a	1	1	1	1	1	1	1
aldose 1-epimerase-like protein	1	1	1	1	1	1	1
citrate synthase	1	1	1	1	1	1	1
ADG2	1	1	1	1	1	1	1
chaperonin/T-complex protein 1 gamma subunit	1	1	1	1	1	1	1
chromatin assembly factor 1 subunit B	1	1	1	1	1	1	1
copper homeostasis protein	1	1	1	1	1	1	1
cytosolic factor SEC14	1	1	1	1	1	1	1
ATP-dependent protease binding subunit	1	0	4	0	1	1	0
chromatin binding protein	1	1	1	1	1	1	1
calcium-dependent lipid binding protein	1	1	1	1	1	1	1
branch point binding protein	1	1	1	1	1	1	1
2,4-dienoyl-coa reductase-like protein	1	2	1	1	0	1	1
chaperonin HSP60, mitochondrial precursor (HSP60)	0	0	7	0	0	0	0
3-keto-dihydrosphingosine reductase	1	1	1	1	1	1	1
deaminase	1	1	1	1	1	1	1
26S proteasome regulatory non-ATPase subunit	1	1	1	1	0	2	1
CDP-diacylglycerol--inositol 3-phosphatidyltransferase	1	1	2	0	1	1	1
divalent cation tolerance protein	1	0	2	0	1	1	0
delta-4 fatty acid desaturase	1	1	1	1	1	1	1
aspartyl aminopeptidase	1	1	1	1	1	1	1
delta-adaptin	1	1	1	0	1	2	1
cardiolipin synthetase	1	1	1	1	1	1	1
acetyl-CoA synthetase	1	1	1	1	1	1	1
CAS/CSE/importin domain protein	1	1	1	1	1	1	1
anion-transporting ATPase	1	1	1	1	1	1	1
carrier protein	1	1	1	1	1	1	1
deoxyuridine triphosphatase	1	1	1	1	1	1	1
dephospho-CoA kinase	1	1	1	0	2	1	1
CAAX prenyl protease 1	1	1	1	1	1	1	1
Small Surface Antigen	1	1	1	1	0	1	1
transportin2-like protein	1	1	1	0	1	1	1
transport protein particle (TRAPP) subunit	1	1	1	0	1	1	1
UDP-glucose:glycoprotein glucosyltransferase	1	1	1	1	0	1	1
tRNA isopentenyltransferase	1	1	1	1	0	1	1
serine/threonine-protein kinase a	1	1	0	1	1	1	1
zinc-finger multi-pass transmembrane protein	1	1	1	0	1	1	1
uracil-DNA glycosylase	1	1	1	1	0	1	1
UDP-glucose/GDP-mannose dehydrogenase family	1	1	1	1	0	1	1
tartrate-resistant acid phosphatase type 5 precursor	1	1	1	1	0	1	1
vesicular transport-associated repeat protein	1	1	1	1	0	1	1
TATA binding protein	1	1	2	0	0	1	1
U2 small nuclear ribonucleoprotein 40K	1	1	1	1	0	1	1
Selenoprotein T, putative (SelT)	2	0	3	0	0	1	0
Zinc finger DHHC domain containing transmembrane protein	1	1	3	0	0	0	1
vacuolar proton-ATPase-like protein	1	1	1	1	0	1	1
UDP-galactose transporter	1	1	1	1	0	1	1
vacuolar transport protein 4A	1	1	1	1	0	1	1
septum formation inhibitor	1	1	1	0	1	1	1
Repressor of differentiation kinase 1	2	0	2	0	0	2	0
R27-2 protein	1	0	3	0	2	0	0
peroxisomal membrane protein 4	1	1	1	0	1	1	1
nuclear cap binding complex subunit CBP30	1	1	1	1	1	1	0
MP24	1	1	1	0	1	1	1
nicotinate phosphoribosyltransferase	1	1	1	1	0	1	1
permease-like protein	1	1	1	0	1	1	1
mitochondrial RNA editing ligase 1	1	1	1	1	0	0	1
phosphomevalonate kinase protein	1	1	1	0	1	1	1
O-6 methyl-guanine alkyl transferase	1	0	1	1	1	1	1
proliferative cell nuclear antigen (PCNA)	1	0	1	1	1	1	1
mitochondrial RNA-binding protein 2	1	1	1	1	1	1	0
peptide methionine sulfoxide reductase	2	0	1	1	1	1	0
nitrate reductase	1	1	1	1	0	1	1
rho-like GTP binding protein	1	1	1	0	1	1	1
phosphoenolpyruvate mutase	1	1	1	0	1	1	1
RNA editing complex protein MP67	1	1	1	1	0	1	1
nucleic acid binding protein	1	1	1	1	0	1	1
rieske iron-sulfur protein precursor	1	1	1	0	1	1	1
nascent polypeptide associated complex subunit	1	1	1	1	1	1	0
molybdenum cofactor biosynthesis protein	1	0	3	0	1	0	1
endoplasmatic reticulum retrieval protein	1	1	1	0	2	1	0
geranylgeranyl transferase type II beta subunit	1	1	1	1	0	1	1
ef-hand protein 5	1	0	2	0	1	1	1
glycosyltransferase family 28 protein	1	1	1	1	0	1	1
magnesium and cobalt transport protein	1	1	0	1	1	1	1
Golgi/lysosome glycoprotein	1	1	1	1	0	1	1
mercaptopyruvate sulfurtransferase	1	1	1	1	0	1	1
exosome complex exonuclease	1	1	1	0	1	1	1
DNA-binding protein	1	1	1	1	0	1	1
KU80 protein	1	1	1	1	0	1	1
dolichyl-P-Man:GDP-Man5GlcNAc2-PP-dolichyl alpha-1,3-mannosyltransferase	1	1	1	1	0	1	1
exosome complex exonuclease RRP41A	1	1	1	1	0	1	1
mak-16-like RNA binding protein	1	1	1	0	1	1	1
la RNA binding protein	1	1	1	1	0	1	1
histidine ammonia-lyase	1	1	1	1	0	1	1
gamma-adaptin 1	1	1	1	1	0	1	1
methylenetetrahydrofolate dehydrogenase-like protein	1	1	1	1	0	1	1
lathosterol oxidase	1	1	1	0	1	1	1
glycosomal malate dehydrogenase	1	1	1	0	1	1	1
GCN5-like protein	1	1	1	0	1	1	1
glucokinase	1	1	1	1	0	1	1
CAAX prenyl protease 2	1	0	1	1	1	1	1
arginine N-methyltransferase, type II	1	1	1	0	1	1	1
aconitase	1	1	1	1	0	1	1
6-phosphogluconolactonase	1	0	1	1	1	1	1
Bardet-Biedl syndrome 1-like protein	1	1	1	1	0	1	1
argonaute-like protein	1	1	1	1	0	1	1
30S Ribosomal protein S17	1	1	1	1	0	1	1
CDP-diacylglycerol synthetase	1	1	1	1	0	0	2
DNA primase small subunit	1	1	1	1	0	1	1
3'a2rel-related protein, putative	1	1	1	0	1	1	1
carbonic anhydrase-like protein	1	1	1	1	1	1	0
cis-prenyltransferase	1	1	1	1	0	1	1
3-Beta-hydroxysteroid-delta(8), delta(7)-isomerase, putative	1	1	1	0	1	1	1
adrenodoxin precursor, putative	1	0	2	0	1	1	0
Bem46-like serine peptidase	1	1	1	1	0	1	1
bystin	1	1	1	1	0	1	1
adenosine 5'-monophosphoramidase	2	0	1	1	1	1	0
caltractin	1	0	2	1	1	1	0
cystinosin	1	1	1	1	0	1	1
cyclic nucleotide-binding protein	1	1	1	1	1	0	1
arginine N-methyltransferase, type I	1	1	1	0	1	1	1
adrenodoxin reductase	1	1	1	1	0	1	1
choline kinase	1	1	1	1	0	1	1
ATPase protein	1	1	1	1	0	1	1
beta-tubulin	0	0	5	1	0	0	0
small ubiquitin protein	1	0	1	1	1	1	0
RNA polymerase-like protein	1	0	1	1	1	1	0
signal peptide peptidase, clan AD, family A22B	1	1	1	0	0	1	1
snoRNP protein GAR1	1	1	1	0	0	1	1
trafficking protein particle complex subunit 3	1	0	1	0	2	1	0
U6 snRNA-associated Sm-like protein LSm4, putative	1	0	2	0	1	1	0
serine hydroxymethyltransferase	2	0	1	0	1	1	0
tubulin-specific chaperone	1	1	1	0	0	1	1
trypanothione/tryparedoxin dependent peroxidase 2	1	0	1	1	1	1	0
tyrosyl-tRNA synthetase	2	0	1	0	1	1	0
U6 snRNA-associated Sm-like protein LSm5p	1	0	1	1	1	1	0
T-complex protein 1	1	0	1	2	1	0	0
RING finger protein	1	0	1	1	1	1	0
ribosomal RNA processing protein 40	1	0	1	1	1	0	1
NADH-ubiquinone oxidoreductase 20 kDa subunit	1	0	1	1	1	1	0
protein-l-isoaspartate o-methyltransferase	1	0	1	0	1	1	1
primase 2	1	0	2	0	1	1	0
quinonoid dihydropteridine reductase	1	1	1	0	0	1	1
ribonucleoprotein p18	1	0	1	1	0	1	1
reticulon domain protein	1	0	1	1	0	1	1
RNA editing associated helicase 2, putative	1	1	1	0	0	1	1
nuclear transport factor 2	1	0	1	0	1	2	0
rab11B GTPase	1	1	1	0	0	1	1
MRB1-associated protein (RGG2)	0	0	0	0	2	3	0
rab6 GTPase activating protein	1	0	1	1	0	1	1
poly-zinc finger protein 2	1	0	1	1	1	1	0
phosphatidylserine synthase	1	0	1	1	1	1	0
phosphatidylglycerophosphate synthase	1	1	1	1	0	0	1
NAD/FAD dependent dehydrogenase	1	1	1	1	0	0	1
ER lumen retaining receptor protein	1	1	1	0	0	1	1
huntingtin interacting protein (HIP)	1	1	1	1	0	0	1
metacyclin III	1	1	1	0	1	1	0
mitochondrial import inner membrane translocase subunit TIM17	1	0	1	1	1	1	0
hydrolase, alpha/beta fold family	0	1	1	0	1	1	1
mannosyl-oligosaccharide glucosidase	0	0	1	1	1	1	1
DNA replication factor	1	1	1	1	0	0	1
ferric reductase transmembrane protein, putative (FR1)	2	0	3	0	0	0	0
lactoylglutathione lyase-like protein	1	0	1	1	1	1	0
cytoplasmic translation machinery associated protein	1	0	1	1	1	1	0
anti-silencing protein ASF 1	1	0	1	1	1	1	0
(H+)-ATPase G subunit	1	0	1	1	1	1	0
ADP/ATP translocase	1	0	1	1	1	1	0
ATP synthase F1, alpha subunit	3	0	2	0	0	0	0
arginine N-methyltransferase, type III	0	2	0	0	1	1	1
Checkpoint protein HUS1	0	0	1	0	1	1	0
25 kDa translation elongation factor 1-beta (EF-1-beta)	1	1	0	0	1	1	1
cytosolic leucyl aminopeptidase, metallo-peptidase, Clan MF, Family M17	2	1	0	0	1	1	0
acyl-CoA thioesterase	1	0	1	1	1	0	1
C-8 sterol isomerase	1	1	1	0	0	1	1
alkylated DNA repair protein	1	1	1	1	0	1	0
cell cycle associated protein MOB1	1	1	1	0	0	1	1
As/Sb Reductase	1	0	1	1	1	1	0
basic transcription factor 3a	1	0	1	1	1	1	0
cAMP response protein	0	0	0	0	2	3	0
actyltransferase-like protein	1	0	1	0	1	1	1
U6 snRNA-associated Sm-like protein LSm8p	1	0	1	0	1	1	0
centrin-4, putative (Centrin4)	2	0	2	0	0	0	0
ubiquitin	0	0	0	1	1	2	0
WD40 repeat-containing protein	0	0	0	0	2	2	0
mannosyl-oligosaccharide glucosidase, putative	1	0	3	0	0	0	0
terbinafine resistance locus protein (yip1)	1	0	2	0	0	0	0
ubiquitin hydrolase, ,cysteine peptidase, Clan CA, family C19	0	0	0	4	0	0	0
UDP-N-acetylglucosamine pyrophosphorylase	1	0	1	1	1	0	0
autophagy-related protein 8 (ATG8)	2	0	2	0	0	0	0
U-rich RNA-binding protein UBP-2	1	0	1	1	1	0	0
target of rapamycin (TOR) kinase 3	1	1	0	0	0	1	1
vesicle transport v-SNARE 11	0	0	0	0	3	1	0
sjogren s syndrome nuclear autoantigen 1	1	0	1	0	1	1	0
zinc-binding protein (Yippee)	1	0	1	0	1	1	0
tubulin binding cofactor A-like protein	1	0	1	0	1	1	0
Mitochondrial SSU ribosomal protein	1	0	1	0	1	1	0
phosphoinositide-specific phospholipase C	0	0	1	1	2	0	0
origin recognition complex subunit 1 (ORC1)	0	2	0	0	1	1	0
p22 protein precursor	1	0	1	0	1	1	0
mitochondrial pyruvate carrier protein 2	1	0	1	0	1	1	0
Multiprotein-bridging factor 1, putative (mbf1)	1	0	1	0	1	1	0
PIMT protein	2	0	1	0	0	0	1
Ran-binding protein 1	1	0	1	1	1	0	0
protein associated with differentiation 8	0	0	1	0	2	1	0
MIX protein	1	0	1	0	1	1	0
polyadenylate-binding protein 1	1	0	1	1	1	0	0
mitochondrial protein 99 (MP99)	1	0	1	0	1	1	0
RNA editing complex protein MP18, putative	1	0	1	0	1	1	0
Pre-rRNA-processing protein PNO1	0	0	0	0	2	2	0
MP44	1	0	1	0	2	0	0
mitochondrial processing peptidase	1	0	1	1	0	0	1
Lsm12 protein, putative	1	0	1	0	1	1	0
guide RNA associated protein	0	0	0	0	2	2	0
formin like proteiny 2 (FH2)	1	0	1	1	1	0	0
Lys-63-specific deubiquitinase BRCC36	0	0	0	0	3	1	0
Double RNA binding domain protein	0	0	0	0	2	2	0
frataxin-like, mitochondrial precursor	1	0	1	0	1	1	0
glycosomal transporter (GAT1)	0	0	0	0	3	1	0
engulfment and cell motility domain 2	0	0	0	0	2	2	0
endochitinase	1	0	1	1	1	0	0
Metal-binding domain-containing protein	1	0	1	0	1	1	0
dihydroceramide synthase	0	1	0	0	1	1	1
Cytoplasmic dynein heavy chain (DYNC1H1)	0	0	0	0	2	2	0
clathrin assembly protein	0	0	0	0	3	1	0
BBS4-like protein 4	1	0	1	1	0	0	1
DNA recombination and repair protein RAD51	1	0	1	1	1	0	0
alpha/beta-hydrolase	1	0	1	1	0	0	1
cytidine deaminase-like protein	1	0	1	0	1	1	0
delta tubulin	0	1	0	1	1	1	0
CDC6	1	0	1	1	0	0	1
ADG1, putative	1	0	1	0	1	1	0
COP9 signalosome complex subunit 5	0	0	0	0	2	2	0
cellulosomal scaffoldin anchoring protein	0	0	2	0	2	0	0
cofilin/actin depolymerizing factor	1	0	1	0	1	1	0
DIS3-like exonuclease	1	0	1	0	1	1	0
ATP binding protein-like protein, putative	1	0	1	0	1	1	0
nuclear movement protein, putative	1	0	2	0	0	0	0
RNA polymerase B subunit RPB8	1	0	1	0	1	0	0
Present in the outer mitochondrial membrane proteome 18 (POMP18)	1	0	2	0	0	0	0
U6 snRNA-associated Sm-like protein LSm6p	0	0	0	1	1	1	0
tryparedoxin 2, putative (TXN2)	1	0	1	0	0	1	0
tubulin folding cofactor D	0	1	0	0	1	1	0
DNA-directed RNA polymerase III subunit C11, putative (RPC11)	1	0	2	0	0	0	0
vacuolar transporter chaperone	1	0	1	0	0	1	0
SKP1-like protein	0	0	0	0	1	2	0
syntaxin-binding protein 2	1	0	1	1	0	0	0
U3 small nuclear ribonucleoprotein (snRNP)	0	0	0	1	2	0	0
trans-sialidase, putative,160 kDa	0	1	0	0	0	1	0
RNA polymerase-associated protein CDC73	0	0	0	0	1	2	0
RNA polymerase III C11 subunit	0	0	0	1	1	1	0
U5 snRNA-associated splicing factor	0	0	0	2	0	0	1
S-phase kinase-associated protein	1	0	1	1	0	0	0
proteasome beta 6 subunit, putative	1	0	2	0	0	0	0
RNA polymerase-associated protein CTR9	0	0	0	0	2	1	0
U2 small nuclear ribonucleoprotein 16.5K	1	0	1	0	0	1	0
tryparedoxin 1, putative (TXN1)	1	0	1	0	0	1	0
Probable methyltransferase BTM2 homolog	0	0	1	0	1	1	0
proliferator-activated receptor-interacting protein (PRIP) interacting protein (PIMT), putative	0	1	0	0	1	1	0
MP99	0	1	0	1	0	0	1
mitochondrial inner membrane signal peptidase	0	0	0	1	1	1	0
mitochondrial oligo_U binding protein TBRGG1	0	0	1	0	1	1	0
nucleolar RNA binding protein	1	0	0	0	1	1	0
receptor protein kinase	1	0	1	0	0	1	0
phosphoprotein lepp12	0	0	0	1	1	1	0
phosphatidylinositol-4-phosphate 5-kinase-like protein	0	0	1	2	0	0	0
protein mkt1	0	0	0	1	1	1	0
pseudouridine synthase TruD	0	0	0	0	1	2	0
protamine P1	0	0	2	0	1	0	0
NADH-ubiquinone oxidoreductase complex I subunit	0	0	0	0	1	2	0
mitochondrial malate dehydrogenase	1	0	1	0	1	0	0
protein transport protein Sec61 gamma subunit	0	0	1	0	1	1	0
proline racemase	0	0	0	0	2	1	0
ecotin	1	0	1	0	0	1	0
mago nashi-like protein	1	0	1	0	1	0	0
mismatch repair protein	1	0	1	0	0	1	0
dolichyl pyrophosphate phosphatase	1	0	1	0	0	1	0
DNA-directed RNA polymerase III subunit C1 (RPC1)	2	0	1	0	0	0	0
dynein regulatory complex subunit	0	0	0	0	2	1	0
LisH domain-containing protein FOPNL	1	0	1	0	1	0	0
Meckel syndrome type 1 protein, putative (fragment) (mks1)	0	0	0	0	1	2	0
Elongator-like Protein	0	0	0	0	2	1	0
G5-interacting protein, putative (G5-IP)	0	0	1	0	1	1	0
gamma-tubulin	0	0	0	0	3	0	0
guanosine monophosphate reductase	0	1	0	0	1	1	0
inositol 1,4,5-trisphosphate receptor, putative (IP3R)	0	0	0	0	2	1	0
HNRNPA	1	0	1	1	0	0	0
methionyl-tRNA synthetase	1	0	1	0	1	0	0
acylphosphatase	1	0	1	0	1	0	0
dihydroceramide synthase (DHCS)	0	0	3	0	0	0	0
carboxypeptidase	1	0	1	1	0	0	0
Calcium ATPase SERCA-like	2	0	0	0	1	0	0
ama1 protein, putative	1	0	1	0	0	1	0
ATP-dependent RNA helicase FAL1	0	0	0	1	1	1	0
Cell division control protein 48	0	0	0	0	1	2	0
35 kDa cyclophilin	0	1	0	0	1	1	0
cholinephosphate cytidylyltransferase A	0	1	0	0	1	1	0
2-aminoethylphosphonate:pyruvateaminotransferase- likeprotein	0	0	0	3	0	0	0
ADP/ATP mitochondrial carrier protein, putative	0	0	0	0	2	1	0
CDP-DAG synthase	0	0	0	0	2	1	0
b9 domain-containing protein 1 (b9d1)	1	0	1	0	0	1	0
40 kDa cyclophilin	0	1	0	0	1	1	0
beta-ketoacyl-ACP reductase 2	0	0	0	1	1	1	0
Ras-related protein Rab5A, putative (RAB5A)	1	0	1	0	0	0	0
PITH domain-containing protein	1	0	1	0	0	0	0
serine/threonine-protein kinase	0	0	0	0	1	1	0
translation-associated element 2	0	0	0	0	1	1	0
Coatomer subunit gamma (fragment) (COPG)	0	0	2	0	0	0	0
Asparagine-linked glycosylation protein 12 (ALG12)	1	0	1	0	0	0	0
Present in the outer mitochondrial membrane proteome 15 (POMP15)	1	0	1	0	0	0	0
TBC1 domain family member 20/GTPase	0	0	0	0	1	1	0
60S ribosomal protein L44 (RPL44)	1	0	1	0	0	0	0
Suppressor of G2 allele of SKP1	0	0	0	0	1	1	0
ttaggg binding factor	0	0	0	0	1	1	0
UBX domain-containing protein	0	0	0	0	1	1	0
nuclear transport factor (MTR2)	1	0	1	0	0	0	0
RNA processing endonuclease 1	0	0	0	0	1	1	0
Enriched in surface-labeled proteome protein 18 (ESP18)	1	0	1	0	0	0	0
Wee1-like protein kinase	0	0	0	0	1	1	0
calcineurin B subunit, putative (CNB)	1	0	1	0	0	0	0
mitochondrial RNA binding protein 1	0	0	2	0	0	0	0
RNA polymerase subunit, DNA-directed RNA polymerase I	0	0	0	0	1	1	0
tousled-like kinase II	0	0	0	0	1	1	0
dynein light chain Tctex-type, putative	1	0	1	0	0	0	0
zinc carboxypeptidase, ,metallo-peptidase, Clan MC, Family M14	0	0	1	1	0	0	0
cytochrome oxidase subunit VII (COXVII)	1	0	1	0	0	0	0
U6 snRNA-associated Sm-like protein LSm7p	0	0	0	0	1	1	0
TFIIH basal transcription factor subunit, putative (TSP1)	0	0	0	0	1	1	0
thimet oligopeptidase, ,metallo-peptidase, clan MA(E), family M3	0	0	0	2	0	0	0
glucosamine-6-phosphate isomerase, putative	1	0	1	0	0	0	0
rrp44p homologue	1	0	0	0	1	0	0
sphingosine kinase A, B	0	0	0	2	0	0	0
urocanate hydratase	0	0	0	0	1	1	0
ubiquitin fold modifier protein, putative (UFM1)	0	0	0	0	1	1	0
Zinc-finger containing protein	0	0	0	0	1	1	0
Nudix hydrolase 2, putative (Nudix2)	1	0	1	0	0	0	0
succinate dehydrogenase iron-sulfur subunit (SDH2C)	0	0	0	0	1	1	0
mitochondrial inner membrane signal peptidase, putative	1	0	1	0	0	0	0
trypanin-like protein	0	0	0	0	1	1	0
NADH:ubiquinone oxidoreductase, ESSS subunit, putative	1	0	1	0	0	0	0
chaperonin HSP60, mitochondrial precursor (pseudogene) (HSP60)	0	0	2	0	0	0	0
cysteine peptidase inhibitor (CHA)	1	0	1	0	0	0	0
Valosin-containing protein, putative (VCP)	1	0	1	0	0	0	0
STOP axonemal protein	0	0	0	0	1	1	0
Tubulin/FtsZ family	0	0	0	0	1	1	0
intraflagellar transport protein 27 (IFT27)	1	0	1	0	0	0	0
Glycerophosphoryl diester phosphodiesterase family, putative (POMP42)	1	0	1	0	0	0	0
Present in the outer mitochondrial membrane proteome 6 (POMP6)	1	0	1	0	0	0	0
RWD domain-containing protein	0	0	0	0	1	1	0
cytochrome oxidase subunit IX, putative (COXIX)	1	0	1	0	0	0	0
intraflagellar transport (IFT) protein, putative (IFT20)	1	0	1	0	0	0	0
ribosomal protein S6, putative	1	0	1	0	0	0	0
AP-4 complex subunit sigma-1, putative	1	0	1	0	0	0	0
ARP2/3 complex 16kDa subunit, putative	1	0	1	0	0	0	0
Enriched in surface-labeled proteome protein 11, putative (ESP11)	1	0	1	0	0	0	0
U6 snRNA-associated Sm-like protein LSm3p	0	0	0	0	1	1	0
macrophage infectivity potentiator, precursor, putative (MIP)	1	0	1	0	0	0	0
ATP-dependent DNA DEAD/DEAH box helicase, putative (fragment)	0	0	2	0	0	0	0
metallo- peptidase, Clan MG, Family M24	1	0	1	0	0	0	0
Acyl carrier protein, mitochondrial, putative (ACP)	1	0	1	0	0	0	0
Present in the outer mitochondrial membrane proteome 14 (ATOM14)	1	0	1	0	0	0	0
ATP-dependent Clp protease subunit, heat shock protein 104 (HSP104), putative (HSP100)	1	0	1	0	0	0	0
cyclophilin a, putative (CYPA)	1	0	1	0	0	0	0
Present in the outer mitochondrial membrane proteome 40 (ATOM12)	1	0	1	0	0	0	0
bloodstream- specific protein 2 precursor (fragment)	1	0	1	0	0	0	0
Tubulin cofactor C domain-containing protein 1, putative (tbccd1)	0	0	0	0	1	1	0
serine/threonine-protein kinase a, putative	0	0	2	0	0	0	0
tubulin delta chain (TUBD1)	1	0	1	0	0	0	0
sec1-like protein, putative	0	0	0	0	1	1	0
RNA 3'-terminal phosphate cyclase-like protein	0	0	0	1	1	0	0
PAB1-binding protein	0	0	0	0	1	1	0
proteasome regulatory ATPase subunit 3	0	0	1	1	0	0	0
phosphatidylglycerolphosphate synthase, mitochondrial, putative (pgps)	0	0	0	0	1	1	0
Ribosomal RNA-processing protein 8, putative (RRP8)	0	0	0	0	1	1	0
Protein translation factor SUI1 homolog	1	0	0	0	0	1	0
periodic tryptophan protein 2	0	0	0	0	1	1	0
nuclear pore complex protein (NUP155), putative,nucleoporin	0	1	0	0	0	1	0
nuclear segregation protein	0	0	0	0	1	1	0
plasma-membrane proton-efflux P-type ATPase	0	0	1	0	0	1	0
proteasome regulatory non-ATPase subunit 11, putative (RPN11)	1	0	1	0	0	0	0
NAD+ synthase	0	0	0	0	1	1	0
PrimPol-like protein 1 (ppl1)	0	0	0	0	1	1	0
plectin	0	0	2	0	0	0	0
nuclear cap binding complex subunit CBP110	0	0	0	0	1	1	0
nicotinamidase, putative (PNC1)	0	0	0	0	1	1	0
PRP8 protein homologue, U5 snRNA-associated splicing factor	0	1	0	0	0	1	0
receptor for activated C kinase 1	0	0	0	0	2	0	0
phospholipid-translocating P-type ATPase (flippase)	0	0	0	2	0	0	0
oligopeptidase B-like protein	1	0	1	0	0	0	0
ribonucleoside-diphosphate reductase large chain	0	0	0	0	2	0	0
Non cytoplasmic domain containing protein	0	0	0	0	1	1	0
MORN repeat-containing protein	0	0	0	0	1	1	0
receptor-type adenylate cyclase	0	0	0	2	0	0	0
Present in the outer mitochondrial membrane proteome 22 (POMP22)	1	0	1	0	0	0	0
Protein transport protein yif1	0	0	0	0	1	1	0
MORN repeat-containing protein 1 (MORN1)	1	0	1	0	0	0	0
NADH-ubiquinone oxidoreductase	0	0	0	2	0	0	0
proline oxidase	0	0	0	0	1	1	0
phosphopantothenoylcysteine decarboxylase, putative (PPCDC)	0	0	0	0	1	1	0
PrimPol-like protein 2 (ppl2)	0	0	0	0	1	1	0
pyruvate dehydrogenase E1 beta	0	0	0	0	1	1	0
Protein C21orf2 homolog	0	0	0	0	1	1	0
PRP8 protein homologue	1	0	1	0	0	0	0
pumilio/PUF RNA binding protein 6, putative (PUF6)	0	0	1	0	1	0	0
guanine-nucleotide-exchange-factor	0	0	0	0	2	0	0
flagellum targeting protein kharon1 (KH1)	0	0	0	0	1	1	0
E1-like ubiquitin-activating enzyme (UBA5)	0	0	0	0	1	1	0
FK506-binding protein (FKBP)-type peptidyl-prolyl isomerase	0	0	0	0	1	1	0
glycerophosphoryl diester phosphodiesterase	0	0	0	0	1	1	0
Golgi vesicular membrane trafficking protein	0	0	0	0	1	1	0
DNAK protein	0	0	0	0	1	1	0
hd phosphohydrolase family protein	0	0	0	0	1	1	0
kinetoplastid kinetochore protein 10, putative (kkt10)	1	0	1	0	0	0	0
glutathione-S-transferase/glutaredoxin	0	0	0	0	1	1	0
eRF1 methyltransferase catalytic subunit	0	0	0	0	1	1	0
dolichyl-lipid chaperone	0	0	0	0	1	1	0
KREL1	0	0	0	0	1	1	0
Mad2-like HORMA domain containing protein (mad2)	0	0	0	0	1	1	0
glycoprotein 82 kDa	0	0	0	2	0	0	0
Meckel syndrome type 6 protein, putative (mks6)	0	0	0	0	1	1	0
L-threonine 3-dehydrogenase	0	0	0	0	2	0	0
formin-like protein	1	0	1	0	0	0	0
guanine nucleotide exchange factor subunit GCD7	0	0	0	0	1	1	0
heat shock protein Hsp20	0	0	0	0	1	1	0
ERAD-associated E3 ubiquitin-protein ligase HRD1	0	0	0	0	1	1	0
gamma-glutamylcysteine synthetase	0	0	0	0	1	1	0
Isoprenylcysteine alpha-carbonyl methylesterase	1	0	1	0	0	0	0
endonuclease G	0	0	0	2	0	0	0
cell-surface protein (cysteine-rich repeat motif)	0	0	1	0	0	1	0
cytochrome c oxidase copper chaperone	0	0	0	0	1	1	0
divalent cation transporter	0	0	0	0	1	1	0
carbohydrate kinase, thermoresistant glucokinase	0	0	0	0	0	1	1
amidohydrolase	0	0	2	0	0	0	0
ATP synthase F1, beta subunit	1	0	1	0	0	0	0
amino acid transporter PAT1	0	0	1	1	0	0	0
69 kDa paraflagellar rod protein, putative	0	0	0	0	1	1	0
B9 domain-containing protein 2 (b9d2)	0	0	0	0	1	1	0
dehydrogenase	0	0	1	0	0	1	0
DNA repair protein Rad9, putative (Rad9)	1	0	1	0	0	0	0
catalytic subunit of the vacuolar transporter chaperone 4	0	0	0	0	1	1	0
calcineurin B subunit	0	0	0	0	1	1	0
ARF-like 2-binding protein	0	0	0	0	1	1	0
2,4-dihydroxyhept-2-ene-1,7-dioic acid aldolase, putative	0	0	0	0	1	1	0
alpha-tubulin N-acetyltransferase	0	0	0	0	1	1	0
calcium uniporter protein, mitochondrial	0	0	0	0	1	1	0
deoxyhypusine hydroxylase	0	0	0	0	1	1	0
cysteine peptidase, Clan CA, family C51	1	0	1	0	0	0	0
3-ketoacyl-CoA reductase, putative	0	0	0	0	1	1	0
Bardet-Biedl syndrome 4 protein homolog (BBS4-like protein 4)	0	1	0	0	0	1	0
amidinotransferase	0	0	0	0	1	1	0
A/G-specific adenine glycosylase	0	0	0	0	1	1	0
COPII coat assembly protein sec16	0	0	0	0	1	1	0
DNA replication complex GINS protein SLD5	0	0	0	0	1	1	0
Cell cycle checkpoint protein RAD1-like	0	0	0	0	1	1	0
ATP-dependent DEAD/H RNA helicase	0	0	0	2	0	0	0
metallo-peptidase, Clan MA(E) Family M41	0	0	1	0	0	0	0
ubiquitin-activating enzyme e1	0	0	0	1	0	0	0
thiosulfate sulfurtransferase	0	0	0	0	1	0	0
spastin	0	0	0	1	0	0	0
RNA processing factor 1	0	0	0	0	1	0	0
RNA triphosphatase	0	0	0	0	0	1	0
Myotubularin-related protein, putative (fragment)	0	0	1	0	0	0	0
T-complex protein 1, gamma subunit	0	0	0	0	1	0	0
DNA polymerase kappa, putative	1	0	0	0	0	0	0
Very-long-chain (3R)-3-hydroxyacyl-[acyl-carrier protein] dehydratase hpo-8	0	0	0	1	0	0	0
transcriptional regulator	0	0	0	0	0	0	0
T-lymphocyte triggering factor	0	0	0	0	1	0	0
ubiquitin carboxyl-terminal hydrolase, putative (fragment)	0	0	1	0	0	0	0
telomerase component	0	0	0	0	0	1	0
translation factor sui1	0	0	0	0	1	0	0
RNA editing ligase, putative,RNA editing complex protein	0	0	0	0	1	0	0
tatD related deoxyribonuclease	0	0	0	0	1	0	0
vesicular protein trafficking mediator	0	0	0	0	1	0	0
tRNA-dihydrouridine synthase 2	0	0	0	0	1	0	0
SSU ribosomal protein, mitochondrial, putative (MRPS15)	0	0	0	0	0	1	0
sequence-specific DNA binding protein	0	0	0	1	0	0	0
Tetratricopeptide-like helical domain containing protein (FLAM7)	0	0	1	0	0	0	0
zinc transporter	0	0	0	0	1	0	0
TFIID-like protein	0	0	0	0	1	0	0
stage-specific surface protein GP82	0	0	0	1	0	0	0
RNA polymerase-associated protein LEO1	0	0	0	0	0	1	0
ERV/ALR sulfhydryl oxidase domain-containing protein (POMP4)	0	0	1	0	0	0	0
succinyl-CoA synthetase alpha subunit	0	0	0	0	0	1	0
serine carboxypeptidase (CBP1), putative (fragment)	0	0	1	0	0	0	0
UDP-glucose dehydrogenase	0	0	0	0	1	0	0
Translation factor GUF1, mitochondrial, putative (GUF1)	1	0	0	0	0	0	0
RNA-editing complex protein MP81	0	0	0	1	0	0	0
ATP synthase F1, alpha subunit, putative (fragment) (ATPF1A)	0	0	1	0	0	0	0
transcription factor	0	0	0	0	1	0	0
SNF2/RAD54 related DNA helicase	0	0	0	0	0	1	0
U88	0	0	0	1	0	0	0
Tb-291 membrane-associated protein-like	0	0	0	0	1	0	0
thermostable carboxypeptidase 1	0	0	0	1	0	0	0
small GTP-binding protein Rab32	0	0	0	0	1	0	0
serine/arginine-rich protein specific kinase SRPK	0	0	0	0	1	0	0
transmembrane transport protein	0	0	0	1	0	0	0
ubiquinol-cytochrome c reductase	0	0	0	0	1	0	0
T-cell receptor beta chain ANA 11	0	0	0	1	0	0	0
Zinc finger CCCH domain-containing protein 47 (zc3h47)	0	0	0	0	1	0	0
kasal-type serpin (pseudogene), putative	0	0	1	0	0	0	0
ubiquinol-cytochrome-C-reductase, putative	0	0	0	0	0	1	0
thermostable carboxypeptidase 2	0	0	0	0	0	1	0
mitochondrial phosphate transporter	0	0	0	0	1	0	0
mitochondrial ribosomal protein L3	0	0	0	0	1	0	0
Ran-binding protein	0	0	0	0	1	0	0
molybdopterin synthase sulphurylase-like protein	0	0	0	0	1	0	0
Ribosome assembly protein rrb1	0	0	0	0	1	0	0
pumilio/PUF RNA binding protein 8, putative (PUF8)	0	0	0	0	0	1	0
Reticulocyte-binding protein 2 like protein a	0	0	0	1	0	0	0
programmed cell death 6 protein-like	0	0	0	0	1	0	0
Peptide deformylase 2	0	0	0	0	1	0	0
MOZ/SAS family acetyltransferase	0	0	0	0	1	0	0
ribosomal RNA processing protein 6	0	0	0	0	1	0	0
paraxonemal rod protein PAR2, putative	0	0	0	0	1	0	0
ribosome-interacting GTPase 2	0	0	0	0	0	1	0
polo-like kinase 1	0	0	0	1	0	0	0
replication factor A, 51kDa subunit	0	0	0	1	0	0	0
Mitochondrial N(5)-glutamine methyltransferase MTQ1	0	0	0	0	1	0	0
prolyl carboxypeptidase,	0	0	0	0	1	0	0
PAP2 family protein	0	0	0	1	0	0	0
myo-inositol-1 phosphatase	0	0	0	0	1	0	0
putative 5'-3' exonuclease XRNB, exoribonuclease 2	0	0	0	1	0	0	0
ribosomal RNA processing protein 41A, putative,3' exoribonuclease	0	0	0	0	1	0	0
P-glycoprotein	0	0	0	0	1	0	0
mitochondrial intermediate peptidase, putative,metallo-peptidase, clan MA(E), family M3	0	0	0	0	1	0	0
peroxidoxin	0	0	0	0	1	0	0
reiske iron-sulfur protein precursor	0	0	0	1	0	0	0
RAD50 DNA repair protein	0	0	0	0	1	0	0
nucleoside phosphatase, ,guanosine diphosphatase	0	0	0	1	0	0	0
Putrescine-cadaverine transporter (POT1.1)	0	0	0	0	1	0	0
mu-adaptin 3, putative,adaptor complex AP-3 medium subunit	0	0	0	0	1	0	0
reductase	0	0	0	0	1	0	0
nuclear movement protein, putative,NUDC-like protein	0	0	0	0	0	1	0
pteridine reductase	0	0	0	0	0	0	0
nucleolar GTP-binding protein 1	0	0	0	0	1	0	0
nonspecific lipid-transfer protein	0	0	0	0	1	0	0
phosphotransferase	0	0	0	0	1	0	0
N-terminal acetyltransferase complex ARD1 subunit homolog	0	0	0	0	0	1	0
RNA editing associated helicase 2	0	0	0	1	0	0	0
multidrug resistance protein A, multidrug resistance protein A	0	0	0	0	0	0	0
p21 antigen protein	0	1	0	0	0	0	0
NADPH--cytochrome p450 reductase	0	0	0	0	1	0	0
reverse transcriptase endonuclease	0	0	0	1	0	0	0
NADPH-dependent FMN/FAD containing oxidoreductase	0	0	0	0	1	0	0
notchless homolog	0	0	0	0	1	0	0
ribokinase	0	0	0	0	1	0	0
Present in the outer mitochondrial membrane proteome (POMP17)	0	0	1	0	0	0	0
flap endonuclease-1 (FEN-1)	0	0	0	0	1	0	0
glutamine hydrolysing (not ammonia-dependent) carbomoyl phosphate synthase,	0	0	0	1	0	0	0
Generative cell specific 1 protein, putative (GCS1)	0	0	0	0	0	1	0
metacaspase 3	0	0	0	1	0	0	0
exoribonuclease 2, putative (XRND)	0	0	0	0	1	0	0
kinetoplast DNA-associated protein	0	0	0	1	0	0	0
L-Lysine transport protein	0	0	0	0	1	0	0
Enkuring domain-containig protein	0	0	0	0	1	0	0
inositol/phosphatidylinositol phosphatase	0	0	0	0	1	0	0
electron-transfer-flavoprotein, alpha polypeptide	0	0	0	1	0	0	0
F-actin capping protein, putative,CapZ-alpha	0	0	0	0	1	0	0
GTPase protein, putative	0	0	0	0	1	0	0
GPI transamidase	0	0	0	0	1	0	0
GP85-like protein	0	0	0	0	0	1	0
ESCO acetyltransferase domain-containing protein	0	0	0	0	1	0	0
LETM1 and EF-hand domain-containing protein 1	0	0	0	0	0	1	0
meiosis recombination protein SPO11	0	0	0	0	1	0	0
E2-like ubiquitin-conjugation enzyme (UFC1)	0	0	0	0	0	1	0
fatty acid transporter protein-like	0	0	0	1	0	0	0
GINS complex subunit Psf3	0	0	0	0	0	1	0
drug resistance protein	0	0	0	0	0	1	0
homocysteine S-methyltransferase	0	0	0	0	1	0	0
kynurenine aminotransferase	0	0	0	0	0	1	0
macrophage infectivity potentiator	0	0	0	0	0	1	0
kelch domain-containing protein	0	0	0	0	1	0	0
kasal-type serpin	0	0	0	0	1	0	0
DNA-directed RNA polymerase II subunit 2	0	0	1	0	0	0	0
DnaJ homolog subfamily A member 2	0	0	0	0	0	1	0
mismatch repair protein PMS1	0	0	0	0	1	0	0
E3 ubiquitin-protein ligase KCMF1	0	0	0	0	1	0	0
mitochondrial calcium uptake 1	0	0	0	0	0	1	0
katanin	0	0	0	1	0	0	0
dynein-associated protein	0	0	0	0	1	0	0
guanine nucleotide releasing protein	0	0	0	0	1	0	0
dynein beta chain, flagellar outer arm	0	0	0	0	0	1	0
glutathionylspermidine synthase	0	0	0	0	0	1	0
DNA-dependent RNA polymerases	0	0	0	0	1	0	0
flagellar attachment zone protein, putative (FAZ1)	0	0	1	0	0	0	0
inositol 5-phosphatase 1	0	0	0	0	1	0	0
L-galactonolactone oxidase (TcGAL)	0	0	0	0	1	0	0
glutamine aminotransferase, (GlnAT)	0	0	0	0	1	0	0
exopolyphosphatase	0	0	0	0	1	0	0
glutamine dependent carbamoyl-phosphate synthase, (PYR1A-B)	0	0	0	0	1	0	0
epsin, putative	0	0	0	0	1	0	0
mitochondrial import receptor subunit	0	0	0	0	1	0	0
Midasin	0	0	0	0	1	0	0
gag-related protein	0	0	0	1	0	0	0
cAMP binding protein	0	0	0	0	1	0	0
asparaginase	0	0	0	0	1	0	0
deoxyribodipyrimidine photolyase	0	0	0	0	1	0	0
alpha-1,2-mannosyltransferase	0	0	0	0	1	0	0
DNA polymerase kappa, ,DNA polymerase IV	0	0	0	1	0	0	0
alpha-adaptin-like	0	0	0	1	0	0	0
C2 domain containing protein	0	0	0	0	0	1	0
ATP-dependent DEAD/H DNA helicase recQ family	0	0	0	1	0	0	0
bromodomain factor 2 protein	0	0	0	0	1	0	0
4E-interacting protein, putative	0	0	0	0	0	1	0
21 kDa cyclophilin, putative,PPIase, putative,rotamase, putative,peptidyl-prolyl cis-trans isomerase, putative (CYP21)	0	0	0	0	1	0	0
carnitine O-acetyltransferase	0	0	0	0	1	0	0
activated protein kinase C receptor	0	0	0	0	0	1	0
class I nuclease-like protein	0	0	0	0	1	0	0
AATF protein, putative (pseudogene)	0	0	0	0	1	0	0
5-histidylcysteine sulfoxide synthase	0	0	0	0	0	1	0
arginine permease (AAAP411)	0	0	0	0	1	0	0
ADP-ribosylation factor-like 2, arl2	0	0	0	1	0	0	0
chaperonin TCP20, putative	0	0	0	0	1	0	0
ARM-like helical domain-containing protein	0	0	0	0	1	0	0
DNA excision repair protein, ,SNF2 family helicase-like protein	0	0	0	1	0	0	0
calcium binding protein EF hand, putative	0	1	0	0	0	0	0
aminoalcohol phosphotransferase, putative	0	0	0	0	1	0	0
delta-adaptin, ,adaptor complex protein AP-3 delta subunit 1	0	0	0	1	0	0	0
bromodomain-containing protein 3 (BDF3)	0	0	0	0	1	0	0
Chain C, Protein pdb	0	0	0	1	0	0	0
aminopeptidase, putative,metallo-peptidase, Clan MG, Family M24	0	0	0	1	0	0	0
AP-3 complex subunit delta-1	0	0	0	1	0	0	0
30 Kda surface antigen	0	0	0	1	0	0	0
disgorgin	0	0	0	0	1	0	0
26S proteasome non-ATPase regulatory subunit 11 (psmd11)	0	0	0	1	0	0	0
beta-fructofuranosidase-like protein	0	0	0	0	0	1	0
adaptin-related protein-like	0	0	0	0	1	0	0
Aurora kinase C (Aurkc)	0	0	0	1	0	0	0
differentiation inhibitory kinase	0	0	0	0	0	1	0
70 kDa heat shock protein, putative	0	0	0	0	0	1	0
chaperonin HSP60, precursor	0	0	0	1	0	0	0
