# Supplementary material for: Genomic assemblies of newly sequenced Trypanosoma cruzi strains reveal new genomic expansion and greater complexity
Source: Sci Rep. 2018 Oct 2;8:14631. doi: 10.1038/s41598-018-32877-2 (PMC6168536; doi:10.1038/s41598-018-32877-2)
Supplement: Supplementary file 4 — Supplementary File S3 [file 41598_2018_32877_MOESM4_ESM.xlsx]

## Sheet: strains
Bug2148															Y strain
Contigs_GC <= 0.35						Contigs_GC >= 0.65					ProteinFunctions				Contigs_GC <= 0.35					ProteinFunctions				Contigs_GC >= 0.65					ProteinFunctions
ContigName	CDS	Lenght (pb)	%GC	ProteinFunctions		ContigName	CDS	Lenght (pb)	%GC		Name	GO_Functional	Count		ContigName	CDS	Lenght (pb)	%GC		Name	GO_Functional	Count		ContigName	CDS	Lenght (pb)	%GC		Name	Count
690	6	18297	0.693994	Hypothetical		889	1	827	0.270859		alanyl-tRNA synthetase	Gene expression	2		9299	0	568	0.352113		hypothetical protein	Hypotethical protein	792		9417	1	558	0.650538		Hypotethical protein	82
885	1	1683	0.658348			799	2	1341	0.269948		arginyl-tRNA synthetase	Gene expression	2		7952	1	729	0.322359		heat shock 70 kDa protein, mitochondrial precursor	Gene expression	4		8160	1	695	0.683453		proteophosphoglycan_ppg4	7
						832	2	1423	0.272663		aspartyl-tRNA synthetase	Gene expression	2		7869	1	739	0.351827		DNA topoisomerase II	Gene expression	3		7711	1	770	0.697403		mucin-2_precursor	3
						743	1	1787	0.241746		centromere/microtubule binding protein cbf5	Gene expression	1		7753	1	763	0.331586		glycyl-tRNA synthetase	Gene expression	3		7696	1	773	0.652005		amastigote_surface_protein	92
						585	2	1890	0.24127		chaperone DNAJ protein	Gene expression	1		5968	2	1182	0.238579		threonyl-tRNA synthetase	Gene expression	3		7662	1	779	0.688062
						624	2	2075	0.24		DNA topoisomerase IA	Gene expression	1		5379	1	1356	0.261799		arginyl-tRNA synthetase	Gene expression	2		7253	1	853	0.691676
						772	2	2637	0.243838		DNA topoisomerase II	Gene expression	1		5267	1	1401	0.236974		centromere/microtubule binding protein cbf5	Gene expression	2		7208	1	863	0.676709
						471	3	4543	0.276469		DNA-directed RNA polymerase II subunit 2	Gene expression	1		4647	1	1579	0.345155		chaperone DNAJ protein	Gene expression	2		7096	2	887	0.67531
						427	4	6697	0.236524		DNA-directed RNA polymerase III subunit	Gene expression	1		3674	1	2030	0.244828		DNA-directed RNA polymerase III subunit	Gene expression	2		6996	1	911	0.667398
						362	5	9453	0.232625		glycyl-tRNA synthetase	Gene expression	1		3529	1	2136	0.187266		heat shock 70 kDa protein	Gene expression	2		6899	1	933	0.682744
						756	5	13243	0.241864		heat shock 70 kDa protein	Gene expression	1		3514	2	2144	0.267724		histidyl-tRNA synthetase	Gene expression	2		6812	1	955	0.685864
						683	15	28672	0.262416		heat shock 70 kDa protein, mitochondrial precursor	Gene expression	1		2653	1	2851	0.355314		lysyl-tRNA synthetase	Gene expression	2		6771	1	963	0.668744
						225	22	32396	0.261236		histidyl-tRNA synthetase	Gene expression	1		2395	2	3136	0.254145		phenylalanyl-tRNA synthetase alpha chain	Gene expression	2		6687	1	984	0.688008
						476	21	33630	0.263753		hypoxanthine-guanine phosphoribosyltransferase	Gene expression	1		2279	2	3298	0.287447		S-adenosylmethionine synthetase	Gene expression	2		6596	1	1008	0.674603
						470	22	35227	0.263264		leucyl-tRNA synthetase	Gene expression	1		1707	2	4160	0.254327		serine hydroxymethyltransferase	Gene expression	2		6590	1	1008	0.670635
						59	4	64113	0.240419		lipoate-protein ligase	Gene expression	1		1681	2	4194	0.254649		tRNA pseudouridine synthase A	Gene expression	2		6531	1	1021	0.657199
						4	534	855734	0.259013		lysyl-tRNA synthetase	Gene expression	1		1571	1	4392	0.250228		uracil phosphoribosyltransferase	Gene expression	2		6422	1	1052	0.661597
						833	0	1311	0.359268		metallo- peptidase, Clan MG, Family M24	Gene expression	1		1387	2	4869	0.219758		valyl-tRNA synthetase	Gene expression	2		6404	1	1057	0.663198
						877	0	1090	0.351376		methionyl-tRNA synthetase	Gene expression	1		1287	4	5164	0.243222		alanyl-tRNA synthetase	Gene expression	1		6386	1	1062	0.690207
						404	0	1571	0.262253		nucleoside phosphorylase	Gene expression	1		1206	4	5458	0.281239		asparaginyl-tRNA synthetase	Gene expression	1		6385	1	1062	0.69209
						802	0	1536	0.248047		Peptide chain release factor 1, mitochondrial (RF1)	Gene expression	1		1166	6	5623	0.243109		aspartyl-tRNA synthetase	Gene expression	1		6353	1	1070	0.650467
						517	0	4121	0.247513		phenylalanyl-tRNA synthetase alpha chain	Gene expression	1		1102	5	5947	0.251555		C-1-tetrahydrofolate synthase, cytoplasmic	Gene expression	1		6343	1	1072	0.660448
						673	0	1810	0.233702		prolyl-tRNA synthetase	Gene expression	1		976	1	6605	0.259803		cleavage and polyadenylation specificity factor (fragment)	Gene expression	1		6340	1	1074	0.66108
											Mitochondrial elongation factor G	Gene expression	1		878	6	7316	0.264625		DNA-directed RNA polymerase II subunit 2	Gene expression	1		6323	1	1081	0.666975
											regulator of nonsense transcripts 1,nonsense mRNA reducing factor 1	Gene expression	1		790	6	8276	0.261721		DNA polymerase kappa	Gene expression	1		6280	1	1097	0.650866
											ribosomal RNA adenine dimethylase family protein	Gene expression	1		732	7	8859	0.264477		DNA topoisomerase IA	Gene expression	1		6221	1	1116	0.655914
											ribulose-5-phosphate 3-epimerase	Gene expression	1		690	8	9378	0.27106		DNA topoisomerase IA	Gene expression	1		6032	1	1165	0.67897
											RNA pseudouridylate synthase	Gene expression	1		673	5	9636	0.251868		hypoxanthine-guanine phosphoribosyltransferase	Gene expression	1		5948	1	1185	0.651477
											S-adenosylmethionine synthetase	Gene expression	1		618	6	10696	0.260004		isoleucyl-tRNA synthetase	Gene expression	1		5837	1	1212	0.658416
											serine hydroxymethyltransferase	Gene expression	1		599	4	11179	0.26183		leucyl-tRNA synthetase	Gene expression	1		5663	1	1267	0.683504
											SPFH domain / Band 7 family protein	Gene expression	1		597	10	11195	0.264404		lipoate-protein ligase	Gene expression	1		5625	1	1278	0.684664
											threonyl-tRNA synthetase	Gene expression	1		581	8	11505	0.274055		metallo- peptidase, Clan MG, Family M24	Gene expression	1		5610	1	1282	0.655226
											tRNA pseudouridine synthase A	Gene expression	1		572	9	11867	0.242353		methionyl-tRNA synthetase	Gene expression	1		5542	1	1305	0.659004
											uracil phosphoribosyltransferase	Gene expression	1		566	10	11922	0.271599		nucleoside phosphorylase	Gene expression	1		5465	1	1330	0.696992
											valyl-tRNA synthetase	Gene expression	1		564	2	11955	0.232371		Peptide chain release factor 1, mitochondrial (RF1)	Gene expression	1		5325	1	1377	0.697168
											hypothetical protein	Hypotethical protein	509		544	10	12343	0.264117		peptide chain release factor 1	Gene expression	1		5268	1	1400	0.661429
											2-oxoisovalerate dehydrogenase beta subunit, mitochondrial precursor	Metabolism	12		501	14	13411	0.275744		peptide methionine sulfoxide reductase	Gene expression	1		5191	1	1417	0.66055
											2,3-bisphosphoglycerate-independent phosphoglycerate mutase	Metabolism	8		467	9	14400	0.243403		prolyl-tRNA synthetase	Gene expression	1		5082	1	1477	0.683142
											2,4-dienoyl-coa reductase fadh1	Metabolism	8		465	11	14432	0.261779		prolyl-tRNA synthetase,bifunctional aminoacyl-tRNA synthetase	Gene expression	1		5017	1	1505	0.699668
											ABC transporter	Metabolism	2		456	12	14660	0.266166		regulator of nonsense transcripts 1,nonsense mRNA reducing factor 1	Gene expression	1		4988	1	1519	0.681369
											ABC transporter	Metabolism	2		455	13	14766	0.252607		ribosomal RNA adenine dimethylase family protein	Gene expression	1		4973	1	1526	0.692005
											Adenine phosphoribosyltransferase	Metabolism	2		452	9	14978	0.242088		ribulose-5-phosphate 3-epimerase	Gene expression	1		4957	1	1536	0.694661
											adenylate kinase	Metabolism	2		441	13	15378	0.2447		ribulose-5-phosphate 3-epimerase	Gene expression	1		4949	1	1540	0.691558
											ATP synthase F1 subunit gamma protein	Metabolism	2		409	10	16616	0.251866		RNA pseudouridylate synthase	Gene expression	1		4885	1	1550	0.678065
											ATP synthase F1, alpha subunit (pseudogene)	Metabolism	2		405	18	16724	0.303038		SPFH domain / Band 7 family protein	Gene expression	1		4881	1	1550	0.679355
											ATP synthase F1, beta subunit (ATPB)	Metabolism	1		389	12	17390	0.245428		transcription modulator/accessory protein	Gene expression	1		4586	1	1610	0.652174
											ATP-binding cassette protein	Metabolism	1		378	14	17940	0.269454		Translation factor GUF1, mitochondrial (GUF1)	Gene expression	1		4544	1	1624	0.687808
											ATP-dependent Clp protease subunit, heat shock protein 104 (HSP104) (HSP100)	Metabolism	1		355	14	19427	0.261904		translation initiation factor IF-2	Gene expression	1		4523	1	1630	0.68773
											ATP-dependent DNA helicase	Metabolism	1		346	14	19847	0.250164		ABC transporter	Metabolism	13		4493	1	1639	0.690665
											ATP-dependent zinc metallopeptidase, clan MA(E), family M41	Metabolism	1		318	18	21653	0.259825		GTP-binding protein	Metabolism	10		4473	1	1647	0.696418
											ATPase alpha subunit	Metabolism	1		307	16	22930	0.250807		ABC transporter	Metabolism	3		4419	1	1665	0.658258
											ATPase beta subunit	Metabolism	1		292	15	23756	0.257072		ATPase alpha subunit	Metabolism	3		4405	1	1670	0.668862
											ATPase subunit 9	Metabolism	1		286	4	24089	0.241313		ATPase beta subunit	Metabolism	3		4389	1	1674	0.651135
											calcium motive p-type ATPase	Metabolism	1		278	20	24634	0.259398		ATP synthase F1, alpha subunit (pseudogene)	Metabolism	3		4341	1	1695	0.653687
											cation-transporting ATPase	Metabolism	1		252	13	27022	0.251314		elongation factor 2	Metabolism	3		4334	2	1698	0.657833
											deoxyribose-phosphate aldolase	Metabolism	1		245	20	27721	0.261679		enolase	Metabolism	3		4329	1	1701	0.656085
											dihydrolipoyl dehydrogenase (GCVL-2)	Metabolism	1		240	23	28239	0.251		pyruvate kinase 2	Metabolism	3		4287	1	1723	0.661637
											elongation factor 2	Metabolism	1		217	19	30822	0.272208		transketolase	Metabolism	3		4163	1	1777	0.662352
											elongation factor G2-like protein	Metabolism	1		206	17	31536	0.254535		2,3-bisphosphoglycerate-independent phosphoglycerate mutase	Metabolism	2		4130	1	1797	0.680022
											enolase	Metabolism	1		201	20	32223	0.257766		adenylate kinase	Metabolism	2		4117	1	1803	0.659456
											glucosamine-6-phosphate isomerase	Metabolism	1		195	27	32983	0.27975		ATP-binding cassette protein	Metabolism	2		4048	2	1845	0.683469
											glucose-6-phosphate isomerase, glycosomal	Metabolism	1		182	31	34741	0.25952		ATP-dependent DNA helicase	Metabolism	2		4043	2	1848	0.674784
											glyceraldehyde 3-phosphate dehydrogenase	Metabolism	1		180	25	35326	0.270113		ATP-dependent zinc metallopeptidase, clan MA(E), family M41	Metabolism	2		4039	1	1850	0.683243
											Glycerophosphoryl diester phosphodiesterase family (POMP42)	Metabolism	1		170	27	36922	0.251368		Calcium ATPase SERCA-like	Metabolism	2		4017	1	1860	0.667204
											glycosyl hydrolase-like protein	Metabolism	1		154	19	38893	0.261255		deoxyribose-phosphate aldolase	Metabolism	2		3949	2	1896	0.656118
											GTP-binding protein	Metabolism	1		132	26	43382	0.264303		elongation factor G2-like protein	Metabolism	2		3929	1	1905	0.686089
											haloacid dehalogenase-like hydrolase	Metabolism	1		114	24	48356	0.256245		glyceraldehyde 3-phosphate dehydrogenase	Metabolism	2		3902	1	1920	0.667708
											NAD synthase	Metabolism	1		78	40	60780	0.260201		haloacid dehalogenase-like hydrolase	Metabolism	2		3880	2	1932	0.656832
											phosphoglycerate kinase	Metabolism	1		69	41	65127	0.264069		phosphoglycerate kinase	Metabolism	2		3863	1	1943	0.660319
											phosphoribosylpyrophosphate synthetase	Metabolism	1		22	68	96642	0.266033		phosphoribosylpyrophosphate synthetase	Metabolism	2		3823	1	1958	0.653728
											ABC transporter	Metabolism	1		15	73	123073	0.261073		putative ABC transporter	Metabolism	2		3771	1	1982	0.661453
											pyruvate kinase 2	Metabolism	1		5	115	168269	0.253321		thymidine kinase	Metabolism	2		3770	1	1982	0.661453
											pyruvate phosphate dikinase	Metabolism	1		10103	0	502	0.35259		triosephosphate isomerase (TIM)	Metabolism	2		3762	1	1986	0.683787
											thymidine kinase	Metabolism	1		10094	0	503	0.341948		2,4-dienoyl-coa reductase fadh1	Metabolism	1		3662	1	2042	0.656219
											transketolase	Metabolism	1		10090	0	504	0.323413		2-oxoisovalerate dehydrogenase beta subunit, mitochondrial precursor	Metabolism	1		3552	1	2120	0.657547
											triosephosphate isomerase (TIM)	Metabolism	1		10089	0	504	0.315476		3-phosphoglycerate kinase, glycosomal	Metabolism	1		3515	1	2142	0.693277
											cytidine triphosphate synthase	Molecular function	1		10073	0	505	0.308911		ABC transporter of the mitochondrion	Metabolism	1		3495	1	2153	0.663725
											meiotic recombination protein DMC1 (dmc1)	Molecular function	1		10061	0	506	0.355731		Adenine phosphoribosyltransferase	Metabolism	1		3448	1	2183	0.687128
											Mg++ transporter	Molecular function	1		10056	0	506	0.341897		Adenine phosphoribosyltransferase	Metabolism	1		3446	1	2184	0.686355
											monoglyceride lipase	Molecular function	1		10047	0	507	0.329389		ATPase subunit 9	Metabolism	1		3437	2	2194	0.681404
											replication factor C	Molecular function	1		10026	0	513	0.346979		ATP-dependent Clp protease subunit, heat shock protein 104 (HSP104) (HSP100)	Metabolism	1		3390	1	2218	0.662759
											replication factor C, subunit 3	Molecular function	1		10021	0	509	0.353635		ATP-dependent Clp protease subunit, heat shock protein 78 (HSP78)	Metabolism	1		3360	1	2236	0.686494
											ribose 5-phosphate isomerase	Molecular function	1		10020	0	509	0.292731		ATP synthase F1, beta subunit (ATPB)	Metabolism	1		3282	1	2297	0.67697
											signal recognition particle	Molecular function	1		10019	0	509	0.32613		ATP synthase F1 subunit gamma protein	Metabolism	1		3268	2	2305	0.678091
											trypanothione reductase	Molecular function	1		9995	0	511	0.315068		calcium motive p-type ATPase	Metabolism	1		3218	2	2341	0.692012
											bloodstream- specific protein 2 precursor (fragment)	N/A	1		9991	0	511	0.303327		calcium motive p-type ATPase	Metabolism	1		3217	2	2341	0.691585
											mitochondrial DNA topoisomerase II	N/A	1		9974	0	513	0.331384		cation-transporting ATPase	Metabolism	1		3182	1	2369	0.685943
											mitochondrial exoribonuclease DSS-1	N/A	1		9953	0	514	0.342412		cysteine desulfurase	Metabolism	1		3106	1	2427	0.656366
											40S ribosomal protein S15A	Ribosome	6		9943	0	515	0.32233		glucosamine-6-phosphate isomerase	Metabolism	1		3056	1	2479	0.668011
											40S ribosomal protein S18	Ribosome	5		9942	0	515	0.318447		glucose-6-phosphate isomerase, glycosomal	Metabolism	1		3049	1	2486	0.677796
											40S ribosomal protein S2	Ribosome	2		9940	0	515	0.324272		Glycerophosphoryl diester phosphodiesterase family (POMP42)	Metabolism	1		3026	3	2503	0.677187
											60S ribosomal protein L23	Ribosome	2		9932	0	516	0.325581		glycosyl hydrolase-like protein	Metabolism	1		2964	2	2555	0.683757
											60S ribosomal protein L8	Ribosome	2		9926	0	516	0.28876		guanylate kinase	Metabolism	1		2929	1	2589	0.676709
															9921	0	517	0.268859		mitogen-activated protein kinase kinase 5 (MKK5)	Metabolism	1		2894	1	2621	0.66158
															9906	0	518	0.359073		NAD synthase	Metabolism	1		2887	1	2629	0.667554
															9890	0	519	0.342967		proton motive ATPase	Metabolism	1		2871	1	2647	0.668304
															9889	0	520	0.265385		pseudouridylate synthase-like protein	Metabolism	1		2868	1	2648	0.663142
															9884	0	520	0.344231		pyruvate phosphate dikinase	Metabolism	1		2818	1	2686	0.663812
															9880	0	521	0.24952		signal recognition particle	Molecular function	3		2801	2	2702	0.685788
															9869	0	521	0.320537		cytidine triphosphate synthase	Molecular function	2		2612	1	2905	0.650602
															9863	0	521	0.353167		cytosolic leucyl aminopeptidase,metallo-peptidase, Clan MF, Family M17	Molecular function	2		2510	1	2997	0.683016
															9857	0	522	0.358238		replication factor C, subunit 3	Molecular function	2		2363	1	3173	0.680429
															9836	0	524	0.34542		ribose 5-phosphate isomerase	Molecular function	2		2295	1	3284	0.653776
															9828	0	525	0.31619		trypanothione reductase	Molecular function	2		2104	1	3554	0.680923
															9807	0	527	0.356736		adenosine 5'-monophosphoramidase	Molecular function	1		2027	1	3673	0.653145
															9803	0	525	0.278095		calcium-translocating P-type ATPase	Molecular function	1		2024	1	3668	0.668484
															9799	0	527	0.341556		dihydrolipoyl dehydrogenase (GCVL-2)	Molecular function	1		1854	2	3964	0.676337
															9798	0	527	0.311195		meiotic recombination protein DMC1 (dmc1)	Molecular function	1		1845	2	3973	0.660961
															9783	0	528	0.357955		Mg++ transporter	Molecular function	1		1833	1	3984	0.672189
															9774	0	529	0.26465		monoglyceride lipase	Molecular function	1		1756	2	4092	0.655425
															9763	0	530	0.349057		replication factor C, subunit 4	Molecular function	1		1755	2	4093	0.653555
															9752	0	531	0.354049		bloodstream- specific protein 2 precursor (fragment)	N/A	1		1684	1	4191	0.668814
															9746	0	531	0.33145		mitochondrial DNA topoisomerase II	N/A	1		1598	2	4340	0.651382
															9732	0	532	0.319549		mitochondrial exoribonuclease DSS-1	N/A	1		1597	2	4340	0.651843
															9731	0	532	0.345865		mitochondrial structure specific endonuclease I (SSE-1)	N/A	1		1566	4	4408	0.660163
															9722	0	533	0.350844		putative Mitochondrial elongation factor G	N/A	1		1448	2	4681	0.653706
															9720	0	533	0.333959		40S ribosomal protein S18	Ribosome	2		1407	1	4812	0.657731
															9711	0	534	0.357678		60S ribosomal protein L23	Ribosome	2		1389	1	4859	0.659189
															9709	0	534	0.284644		60S ribosomal protein L8	Ribosome	2		1216	2	5426	0.650756
															9702	0	535	0.319626		40S ribosomal protein S15A	Ribosome	1		10046	0	507	0.680473
															9690	0	536	0.300373		40S ribosomal protein S15A	Ribosome	1		10040	0	509	0.660118
															9656	0	538	0.301115		40S ribosomal protein S2	Ribosome	1		9988	0	512	0.662109
															9653	0	538	0.343866		40S ribosomal protein SA	Ribosome	1		9968	0	514	0.677043
															9650	0	539	0.263451		ribosomal protein L11	Ribosome	1		9933	0	516	0.664729
															9641	0	539	0.352505		ribosomal protein L7/L12	Ribosome	1		0.669847
															9638	0	540	0.259259		ribosomal protein S20	Ribosome	1		0.69697
															9634	0	540	0.338889		9691	0	536		0.671642
															9632	0	540	0.314815		9637	0	540		0.65
															9620	0	541	0.323475		9597	0	543		0.694291
															9618	0	541	0.345656		9539	0	548		0.655109
															9608	0	542	0.333948		9435	0	556		0.694245
															9607	0	542	0.311808		9414	0	559		0.663685
															9598	0	543	0.314917		9285	0	570		0.719298
															9595	0	543	0.257827		9271	0	572		0.655594
															9585	0	544	0.358456		9211	0	579		0.696028
															9583	0	544	0.327206		9198	0	580		0.663793
															9572	0	545	0.322936		9161	0	583		0.694683
															9571	0	544	0.358456		9152	0	584		0.650685
															9561	0	546	0.335165		9001	0	598		0.66388
															9551	0	547	0.35649		8925	0	607		0.657331
															9524	0	548	0.284672		8853	0	615		0.678049
															9515	0	549	0.322404		8730	0	629		0.694754
															9492	0	551	0.288566		8721	0	630		0.671429
															9467	0	553	0.352622		8625	0	641		0.652106
															9466	0	553	0.358047		8620	0	642		0.652648
															9464	0	554	0.220217		8604	0	643		0.681182
															9455	0	554	0.287004		8599	0	644		0.695652
															9454	0	554	0.301444		8587	0	645		0.697674
															9427	0	557	0.27289		8499	0	656		0.66311
															9358	0	563	0.294849		8448	0	662		0.663142
															9355	0	563	0.335702		8429	0	676		0.673077
															9352	0	564	0.242908		8410	0	665		0.685714
															9349	0	564	0.349291		8373	0	669		0.672646
															9346	0	556	0.284173		8241	0	685		0.684672
															9344	0	564	0.289007		8232	0	686		0.663265
															9334	0	565	0.359292		8228	0	686		0.71137
															9291	0	569	0.224956		8211	0	689		0.714078
															9272	0	571	0.329247		8202	0	690		0.650725
															9257	0	573	0.296684		8088	0	705		0.689362
															9255	0	573	0.329843		8048	0	711		0.661041
															9247	0	574	0.310105		8035	0	714		0.676471
															9237	0	575	0.346087		8026	0	715		0.703497
															9229	0	576	0.342014		8009	0	718		0.679666
															9183	0	581	0.296041		8007	0	718		0.67688
															9182	0	581	0.359725		7924	0	733		0.665757
															9175	0	582	0.310997		7901	0	737		0.700136
															9171	0	582	0.292096		7864	0	743		0.66218
															9166	0	583	0.226415		7836	0	749		0.692924
															9135	0	585	0.345299		7744	0	765		0.679739
															9133	0	585	0.312821		7728	0	768		0.658854
															9131	0	585	0.302564		7723	0	768		0.654948
															9122	0	586	0.348123		7660	0	779		0.707317
															9121	0	586	0.353242		7592	0	790		0.656962
															9067	0	592	0.263514		7518	0	804		0.697761
															9053	0	592	0.341216		7490	0	809		0.667491
															9022	0	595	0.352941		7481	0	812		0.682266
															9009	0	596	0.340604		7370	0	830		0.66988
															8949	0	603	0.359867		7324	0	839		0.700834
															8947	0	603	0.344942		7301	0	844		0.691943
															8942	0	604	0.263245		7154	0	874		0.65103
															8906	0	608	0.317434		7020	0	907		0.667034
															8903	0	609	0.254516		6941	0	923		0.697725
															8869	0	614	0.314332		6927	0	925		0.68
															8806	0	620	0.330645		6877	0	939		0.670927
															8795	0	621	0.309179		6832	0	950		0.664211
															8789	0	622	0.327974		6813	0	954		0.66457
															8773	0	624	0.309295		6746	0	968		0.661157
															8766	0	620	0.264516		6745	0	968		0.706612
															8758	0	626	0.35623		6716	0	975		0.650256
															8726	0	629	0.3593		6669	0	988		0.66498
															8725	0	629	0.322734		6644	0	997		0.693079
															8714	0	630	0.347619		6637	0	998		0.674349
															8712	0	630	0.328571		6609	0	1004		0.688247
															8711	0	630	0.325397		6511	0	1026		0.701754
															8705	0	631	0.316957		6415	0	1055		0.658768
															8704	0	631	0.270998		6395	0	1060		0.666981
															8691	0	633	0.333333		6394	0	1060		0.669811
															8689	0	632	0.322785		6379	0	1063		0.697084
															8668	0	635	0.333858		6275	0	1099		0.699727
															8657	0	637	0.350078		6156	0	1135		0.700441
															8647	0	638	0.249216		6065	0	1157		0.667243
															8642	0	639	0.328638		6010	0	1172		0.680887
															8633	0	641	0.24181		5997	0	1176		0.664966
															8611	0	642	0.314642		5976	0	1180		0.691525
															8598	0	644	0.229814		5862	0	1205		0.682158
															8597	0	644	0.336957		5691	0	1259		0.696585
															8577	0	647	0.299845		5512	0	1317		0.672741
															8567	0	648	0.358025		5424	0	1341		0.690529
															8564	0	649	0.232666		5413	0	1343		0.69099
															8552	0	649	0.349769		5300	0	1387		0.681327
															8549	0	649	0.278891		5288	0	1394		0.66571
															8530	0	652	0.33589		5260	0	1399		0.674053
															8522	0	653	0.327718		4533	0	1626		0.659902
															8521	0	653	0.359877		4373	0	1681		0.671624
															8516	0	654	0.264526		3933	0	1903		0.660011
															8515	0	654	0.325688		3834	0	1954		0.686285
															8509	0	655	0.335878		3476	0	2168		0.662362
															8506	0	655	0.314504		3064	0	2471		0.65601
															8469	0	659	0.30956		2989	0	2531		0.653102
															8454	0	661	0.329803
															8443	0	662	0.348943
															8431	0	663	0.346908
															8422	0	664	0.206325
															8419	0	660	0.351515
															8399	0	666	0.342342
															8396	0	666	0.325826
															8395	0	666	0.267267
															8385	0	667	0.334333
															8384	0	667	0.29985
															8383	0	667	0.358321
															8375	0	668	0.359281
															8343	0	669	0.349776
															8320	0	675	0.253333
															8287	0	679	0.335788
															8273	0	681	0.324523
															8254	0	683	0.333821
															8248	0	684	0.304094
															8196	0	690	0.350725
															8158	0	695	0.303597
															8145	0	697	0.304161
															8139	0	698	0.340974
															8069	0	709	0.234133
															8056	0	710	0.316901
															7974	0	724	0.343923
															7969	0	725	0.332414
															7954	0	728	0.306319
															7947	0	729	0.359396
															7914	0	734	0.354223
															7875	0	740	0.347297
															7856	0	744	0.21371
															7855	0	744	0.348118
															7841	0	747	0.303882
															7833	0	749	0.359146
															7759	0	763	0.239843
															7702	0	769	0.325098
															7694	0	773	0.322122
															7654	0	780	0.239744
															7627	0	784	0.321429
															7603	0	788	0.356599
															7594	0	789	0.335868
															7566	0	795	0.352201
															7542	0	799	0.350438
															7517	0	804	0.317164
															7479	0	812	0.347291
															7473	0	813	0.335793
															7472	0	813	0.302583
															7468	0	813	0.333333
															7385	0	826	0.208232
															7382	0	826	0.319613
															7375	0	829	0.244873
															7365	0	830	0.33012
															7343	0	834	0.352518
															7309	0	841	0.35434
															7302	0	843	0.311981
															7297	0	845	0.336095
															7282	0	847	0.355372
															7258	0	852	0.235915
															7254	0	852	0.335681
															7244	0	855	0.28655
															7226	0	859	0.2922
															7214	0	862	0.356148
															7211	0	862	0.292343
															7185	0	867	0.320646
															7136	0	877	0.342075
															7135	0	877	0.32041
															7116	0	883	0.224236
															7100	0	885	0.301695
															7088	0	888	0.304054
															6991	0	912	0.348684
															6861	0	944	0.304025
															6859	0	945	0.351323
															6787	0	960	0.333333
															6737	0	971	0.252317
															6709	0	977	0.320368
															6670	0	988	0.351215
															6602	0	1006	0.284294
															6597	0	1007	0.352532
															6584	0	1009	0.358771
															6463	0	1039	0.315688
															6453	0	1042	0.271593
															6279	0	1098	0.239526
															5876	0	1201	0.320566
															5757	0	1238	0.298869
															5634	0	1275	0.355294
															5488	0	1323	0.266818
															5261	0	1404	0.240741
															5200	0	1429	0.236529
															4770	0	1560	0.355769
															4732	0	1562	0.352753
															4617	0	1595	0.35674
															4615	0	1596	0.254386
															4558	0	1618	0.340544
															4170	0	1772	0.236456
															4054	0	1839	0.321914
															2902	0	2614	0.359985
															1867	0	3945	0.245881
